# Supplementary material for: Activation of PsMYB10.2 Transcription Causes Anthocyanin Accumulation in Flesh of the Red-Fleshed Mutant of ‘Sanyueli’ (Prunus salicina Lindl.)
Source: Front Plant Sci. 2021 Jun 22;12:680469. doi: 10.3389/fpls.2021.680469 (PMC8259629; doi:10.3389/fpls.2021.680469)
Supplement: Supplementary Table 5 — Genes assigned to phenylpropanoid biosynthesis and flavonoid biosynthesis pathway. [file Table_5.xlsx]

## Sheet: Sheet1
Supplementary Table S5 Genes assigned to phenylpropanoid biosynthesis and flavonoid biosynthesis pathway
Pathway	Gene ID	Swiss-Prot_annotation	NR_annotation	KO|e_value|Database_Genes|Anno	FPKM
					MT95DAF-1	MT95DAF-2	MT95DAF-3	MT105DAF-1	MT105DAF-2	MT105DAF-3	MT115DAF-1	MT115DAF-2	MT115DAF-3	MT125DAF-1	MT125DAF-2	MT125DAF-3	SY95DAF-1	SY95DAF-2	SY95DAF-3	SY105DAF-1	SY105DAF-3	SY115DAF-1	SY115DAF-2	SY115DAF-3
Phenylpropanoid biosynthesis	PsSY0000061	Probable mannitol dehydrogenase GN=CAD OS=Fragaria ananassa (Strawberry) PE=2 SV=1	PREDICTED: 8-hydroxygeraniol dehydrogenase-like isoform X1 [Prunus mume]	K00083|0|pmum:103335323|K00083 cinnamyl-alcohol dehydrogenase [EC:1.1.1.195] | (RefSeq) 8-hydroxygeraniol dehydrogenase-like	9.10516	9.09583	10.6695	10.3609	9.44451	9.16835	6.74149	6.63542	8.12963	4.27398	4.07426	4.62271	5.46918	9.19473	10.9861	2.75725	4.58429	2.73772	5.74296	5.37115
	PsSY0000240	Probable mannitol dehydrogenase GN=CAD OS=Fragaria ananassa (Strawberry) PE=2 SV=1	PREDICTED: probable mannitol dehydrogenase [Prunus mume]	K00083|0|pmum:103335956|K00083 cinnamyl-alcohol dehydrogenase [EC:1.1.1.195] | (RefSeq) probable mannitol dehydrogenase	0.103412	0.052231	0.077114	0	0.090474	0.107448	0.049917	0.050773	0	0.033645	0.072637	0.032954	0	0	0	0	0	0	0	0
	PsSY0000352	Anthocyanidin 3-O-glucosyltransferase 5 GN=GT5 OS=Manihot esculenta (Cassava) PE=2 SV=1	hypothetical protein PRUPE_ppa005112mg [Prunus persica]	K12356|0|pper:PRUPE_ppa005112mg|K12356 coniferyl-alcohol glucosyltransferase [EC:2.4.1.111] | (RefSeq) hypothetical protein	14.9245	9.82852	16.7443	20.0833	17.5862	17.4018	19.3618	20.5301	20.1431	26.2508	29.132	21.0327	11.144	11.0025	8.3814	9.79421	7.86749	17.7846	12.155	8.79908
	PsSY0000375	--	hypothetical protein PRUPE_ppa002894mg [Prunus persica]	K05349|2.08954e-81|pper:PRUPE_ppa002894mg|K05349 beta-glucosidase [EC:3.2.1.21] | (RefSeq) hypothetical protein	0	0	0	0	0	0	0	0	0	0	0	0	0	0	0	0	0	0	0	0
	PsSY0000476	Beta-glucosidase 13 (Precursor) OS=Oryza sativa subsp. japonica (Rice) PE=2 SV=2	hypothetical protein PRUPE_ppa024434mg [Prunus persica]	K01188|0|pper:PRUPE_ppa024434mg|K01188 beta-glucosidase [EC:3.2.1.21] | (RefSeq) hypothetical protein	0	0	0	0	0	0	0	0	0	0	0	0	0	0	0	0	0	0	0	0
	PsSY0000749	Beta-glucosidase 11 (Precursor) GN=BGLU11 OS=Arabidopsis thaliana (Mouse-ear cress) PE=2 SV=2	PREDICTED: beta-glucosidase 11-like [Prunus mume]	K01188|0|pmum:103343477|K01188 beta-glucosidase [EC:3.2.1.21] | (RefSeq) beta-glucosidase 11-like	0	0.020102	0	0	0	0	0	0	0	0	0	0	0.031834	0.017518	0	0	0	0	0	0
	PsSY0000768	Beta-glucosidase 47 (Precursor) GN=BGLU47 OS=Arabidopsis thaliana (Mouse-ear cress) PE=3 SV=2	PREDICTED: beta-glucosidase 47-like [Prunus mume]	K05350|0|pmum:103324508|K05350 beta-glucosidase [EC:3.2.1.21] | (RefSeq) beta-glucosidase 47-like	0	0	0	0	0	0	0	0	0	0	0	0	0	0	0	0	0	0	0	0
	PsSY0001114	Peroxidase 7 (Precursor) OS=Arabidopsis thaliana (Mouse-ear cress) PE=2 SV=1	PREDICTED: peroxidase 7-like [Prunus mume]	K00430|0|pmum:103325573|K00430 peroxidase [EC:1.11.1.7] | (RefSeq) peroxidase 7-like	0.34465	0.315228	0.328844	0.276378	0.219087	0.317236	0.51219	0.312854	0.378177	22.0184	18.003	11.1724	0.123229	0.247264	0.204228	0.150511	0.387967	0.894732	1.10284	0.60214
	PsSY0001371	Peroxidase 5 {ECO:0000250|UniProtKB:P22195} (Precursor) OS=Vitis vinifera (Grape) PE=1 SV=2	hypothetical protein PRUPE_ppa015674mg [Prunus persica]	K00430|0|pper:PRUPE_ppa015674mg|K00430 peroxidase [EC:1.11.1.7] | (RefSeq) hypothetical protein	0	0.058655	0.264528	0	0.153729	0.091573	0.782421	0.228474	0.042504	0.20279	0.216941	0.07717	0	0	0.02375	0	0.135866	0.436004	0.618517	0.336251
	PsSY0001510	Putative Peroxidase 48 (Precursor) GN=F17I5.60 OS=Arabidopsis thaliana (Mouse-ear cress) PE=3 SV=3	PREDICTED: putative Peroxidase 48 [Prunus mume]	K00430|0|pmum:103339214|K00430 peroxidase [EC:1.11.1.7] | (RefSeq) putative Peroxidase 48	0	0	0	0	0	0.024757	0	0	0	0	0	0	0	0	0	0	0	0	0	0
	PsSY0001566	Peroxidase 42 (Precursor) OS=Arabidopsis thaliana (Mouse-ear cress) PE=1 SV=2	hypothetical protein PRUPE_ppa008503mg [Prunus persica]	K00430|0|pper:PRUPE_ppa008503mg|K00430 peroxidase [EC:1.11.1.7] | (RefSeq) hypothetical protein	73.2611	105.818	102.321	59.6718	61.6484	61.5238	12.8849	19.8759	13.5823	10.442	10.2986	13.2799	11.672	12.7816	6.612	0.958168	0.395573	0.366926	0.133408	0.128177
	PsSY0001568	Probable mannitol dehydrogenase GN=CAD OS=Fragaria ananassa (Strawberry) PE=2 SV=1	PREDICTED: probable mannitol dehydrogenase [Prunus mume]	K00083|0|pmum:103335223|K00083 cinnamyl-alcohol dehydrogenase [EC:1.1.1.195] | (RefSeq) probable mannitol dehydrogenase	0	0	0	0	0	0	0	0	0	0	0	0	0	0	0	0	0	0	0	0
	PsSY0001774	4-coumarate--CoA ligase-like 1 GN=4CLL1 OS=Arabidopsis thaliana (Mouse-ear cress) PE=2 SV=1	PREDICTED: 4-coumarate--CoA ligase-like 1 [Prunus mume]	K01904|0|pmum:103322128|K01904 4-coumarate--CoA ligase [EC:6.2.1.12] | (RefSeq) 4-coumarate--CoA ligase-like 1	0	0	0	0	0	0	0	0	0	0	0	0	0	0	0	0	0	0	0	0
	PsSY0001975	Peroxidase 43 (Precursor) OS=Arabidopsis thaliana (Mouse-ear cress) PE=3 SV=2	hypothetical protein PRUPE_ppa008667mg [Prunus persica]	K00430|0|pper:PRUPE_ppa008667mg|K00430 peroxidase [EC:1.11.1.7] | (RefSeq) hypothetical protein	0	0	0.059691	0	0	0	0.032473	0	0	0.076219	0.128129	0	0	0	0	0.169561	0	0	0	0
	PsSY0002097	Aldehyde dehydrogenase family 2 member C4 GN=MOB24.3 OS=Arabidopsis thaliana (Mouse-ear cress) PE=1 SV=2	PREDICTED: aldehyde dehydrogenase family 2 member C4 [Prunus mume]	K12355|0|pmum:103340918|K12355 coniferyl-aldehyde dehydrogenase [EC:1.2.1.68] | (RefSeq) aldehyde dehydrogenase family 2 member C4	15.9992	14.2936	15.1258	6.72714	5.97071	10.4801	5.95278	3.26173	2.39846	4.6669	5.13443	5.87714	5.28069	3.80642	4.7086	1.77389	2.00773	1.24634	1.1064	0.507838
	PsSY0002776	Beta-glucosidase 24 (Precursor) OS=Oryza sativa subsp. japonica (Rice) PE=2 SV=1	prunasin hydrolase [Prunus dulcis]	K01188|0|pper:PRUPE_ppa003891mg|K01188 beta-glucosidase [EC:3.2.1.21] | (RefSeq) hypothetical protein	0	0	0	0	0	0	0	0	0	0	0	0	0	0	0	0	0	0	0	0
	PsSY0002927	BAHD acyltransferase At5g47980 GN=BAHD1 OS=Arabidopsis thaliana (Mouse-ear cress) PE=2 SV=1	PREDICTED: BAHD acyltransferase At5g47980-like [Pyrus x bretschneideri]	K13065|0|pxb:103951986|K13065 shikimate O-hydroxycinnamoyltransferase [EC:2.3.1.133] | (RefSeq) BAHD acyltransferase At5g47980-like	2.37157	2.61018	3.10734	2.31108	3.15413	2.75734	0.828608	1.02579	0.683243	1.701	1.45587	1.70887	0.889537	1.22702	0.665115	0.063054	0.365835	0	0.041608	0.071764
	PsSY0003029	Cinnamoyl-CoA reductase 1 GN=T24D18.5 OS=Arabidopsis thaliana (Mouse-ear cress) PE=1 SV=1	PREDICTED: cinnamoyl-CoA reductase 1-like [Prunus mume]	K09753|0|pmum:103328172|K09753 cinnamoyl-CoA reductase [EC:1.2.1.44] | (RefSeq) cinnamoyl-CoA reductase 1-like	11.1756	12.3864	13.5717	18.0949	19.7775	17.6343	29.1948	35.1635	31.2627	24.9958	27.8363	25.0875	93.5415	99.2077	82.4094	113.375	112.656	125.935	109.353	118.97
	PsSY0003080	Peroxidase N (Precursor) GN=HRPN OS=Armoracia rusticana (Horseradish) PE=2 SV=1	hypothetical protein PRUPE_ppa019052mg [Prunus persica]	K00430|0|pper:PRUPE_ppa019052mg|K00430 peroxidase [EC:1.11.1.7] | (RefSeq) hypothetical protein	0	0	0	0.049407	0.141798	0.06161	0	0.057837	0.043329	0	0.041312	0	0	0	0	0	0	0	0	0
	PsSY0003112	Deacetylvindoline O-acetyltransferase GN=DAT OS=Catharanthus roseus (Madagascar periwinkle) PE=1 SV=1	PREDICTED: deacetylvindoline O-acetyltransferase-like [Prunus mume]	K13065|0|pmum:103321964|K13065 shikimate O-hydroxycinnamoyltransferase [EC:2.3.1.133] | (RefSeq) acylsugar acyltransferase 3-like	0.653091	0.891469	0.498583	0.552477	0.01413	0.126885	0.316153	0.452072	0.324969	0.473825	0.70333	0.656684	0.251503	0.257407	0.075448	0.514521	0.469567	0.371155	0.431078	0.089944
	PsSY0003367	Cinnamyl alcohol dehydrogenase 1 GN=CAD1 OS=Ocimum basilicum (Sweet basil) PE=1 SV=1	PREDICTED: cinnamyl alcohol dehydrogenase 1-like [Prunus mume]	K00083|0|pmum:103337371|K00083 cinnamyl-alcohol dehydrogenase [EC:1.1.1.195] | (RefSeq) cinnamyl alcohol dehydrogenase 1-like	1.46324	2.67395	0.768007	2.03941	1.19179	1.18073	2.61762	2.84876	1.16682	1.48121	2.03167	1.75013	1.06944	1.07367	1.34384	1.81027	4.24375	6.48206	13.1791	6.6525
	PsSY0003586	4-coumarate--CoA ligase-like 6 GN=4CLL6 OS=Arabidopsis thaliana (Mouse-ear cress) PE=2 SV=2	PREDICTED: LOW QUALITY PROTEIN: 4-coumarate--CoA ligase-like 6 [Prunus mume]	K01904|0|pmum:103339665|K01904 4-coumarate--CoA ligase [EC:6.2.1.12] | (RefSeq) 4-coumarate--CoA ligase-like 6	0.142724	0.044683	0.291134	0.026713	0.027917	0.041301	0.047071	0.207456	0.082841	0.10838	0.182176	0.097773	0.101582	0.143374	0.205555	0.074084	0.063079	0.091609	0.093307	0.141516
	PsSY0003746	Probable mannitol dehydrogenase GN=CAD OS=Fragaria ananassa (Strawberry) PE=2 SV=1	hypothetical protein PRUPE_ppa007627mg [Prunus persica]	K00083|0|pper:PRUPE_ppa007627mg|K00083 cinnamyl-alcohol dehydrogenase [EC:1.1.1.195] | (RefSeq) hypothetical protein	0.087635	0	0	0.05974	0	0	0.160614	0	0	0	0	0	0	0	0	0	0	0	0.042397	0
	PsSY0003817	Beta-glucosidase 24 (Precursor) OS=Oryza sativa subsp. japonica (Rice) PE=2 SV=1	unnamed protein product [Vitis vinifera]	K01188|0|cam:101506028|K01188 beta-glucosidase [EC:3.2.1.21] | (RefSeq) beta-glucosidase 12-like	0.016522	0.040272	0.033476	0.087084	0.101728	0	0	0.002695	0	0.010237	0.032732	0.189728	0	0	0	0	0.00311	0	0.007993	0
	PsSY0003822	Vinorine synthase GN=ACT OS=Rauvolfia serpentina (Serpentine wood) PE=1 SV=2	PREDICTED: vinorine synthase-like [Prunus mume]	K13065|0|pmum:103321944|K13065 shikimate O-hydroxycinnamoyltransferase [EC:2.3.1.133] | (RefSeq) vinorine synthase-like	6.1752	6.37422	3.58308	6.77115	6.10012	9.15682	3.94068	2.85407	2.58908	3.19746	2.82818	6.70932	2.53288	5.40909	1.60642	3.24242	2.50826	6.63391	8.76386	2.18915
	PsSY0003876	Phenylalanine ammonia-lyase 1 GN=PAL1 OS=Rubus idaeus (Raspberry) PE=2 SV=1	PREDICTED: phenylalanine ammonia-lyase 1 [Prunus mume]	K10775|0|pmum:103332355|K10775 phenylalanine ammonia-lyase [EC:4.3.1.24] | (RefSeq) phenylalanine ammonia-lyase 1	7.41845	16.3032	6.02952	9.8726	8.67003	8.25847	16.1347	9.88931	6.81029	2.76756	5.74207	3.45645	4.52978	5.13489	5.63813	4.21286	4.22524	3.9796	4.0499	2.22402
	PsSY0003906	4-coumarate--CoA ligase-like 6 GN=4CLL6 OS=Arabidopsis thaliana (Mouse-ear cress) PE=2 SV=2	PREDICTED: 4-coumarate--CoA ligase-like 6 [Prunus mume]	K01904|0|pmum:103334989|K01904 4-coumarate--CoA ligase [EC:6.2.1.12] | (RefSeq) 4-coumarate--CoA ligase-like 6	0.253195	0.089914	0.44614	0.13473	0.304521	0.423315	0.062418	0.276529	0.195596	0.356391	0.228253	0.274536	0.189461	0.179801	0.215693	0.327408	0.19716	0.310182	0.358605	0.072177
	PsSY0004114	Cinnamyl alcohol dehydrogenase 1 GN=CAD1 OS=Ocimum basilicum (Sweet basil) PE=1 SV=1	PREDICTED: cinnamyl alcohol dehydrogenase 1-like [Prunus mume]	K00083|0|pmum:103335152|K00083 cinnamyl-alcohol dehydrogenase [EC:1.1.1.195] | (RefSeq) cinnamyl alcohol dehydrogenase 1	16.0882	12.3067	25.0668	12.8722	14.9958	10.5208	7.11746	8.12002	7.76455	4.24555	5.57704	6.49855	12.3247	20.0545	18.3076	6.37932	5.8006	1.99543	2.61373	1.98814
	PsSY0004142	Peroxidase 23 (Precursor) GN=T19C21.12 OS=Arabidopsis thaliana (Mouse-ear cress) PE=2 SV=1	hypothetical protein PRUPE_ppa021472mg [Prunus persica]	K00430|5.58128e-87|pper:PRUPE_ppa021472mg|K00430 peroxidase [EC:1.11.1.7] | (RefSeq) hypothetical protein	0	0	0	0	0	0	0	0	0	0	0	0	0	0	0	0	0	0	0	0
	PsSY0004151	Beta-glucosidase 11 (Precursor) GN=BGLU11 OS=Arabidopsis thaliana (Mouse-ear cress) PE=2 SV=2	PREDICTED: beta-glucosidase 11-like [Prunus mume]	K01188|0|pmum:103330627|K01188 beta-glucosidase [EC:3.2.1.21] | (RefSeq) beta-glucosidase 11-like	6.12717	5.6652	7.5713	5.63724	1.57176	6.53702	4.6959	3.88572	4.9633	5.17544	3.4447	4.66442	4.21659	3.56757	3.87586	3.74146	2.11947	2.20207	2.82198	2.9362
	PsSY0004216	Probable mannitol dehydrogenase GN=CAD OS=Fragaria ananassa (Strawberry) PE=2 SV=1	PREDICTED: probable mannitol dehydrogenase [Prunus mume]	K00083|3.12655e-39|pmum:103335223|K00083 cinnamyl-alcohol dehydrogenase [EC:1.1.1.195] | (RefSeq) probable mannitol dehydrogenase	0	0	0	0	0	0	0	0	0	0	0	0	0	0	0	0	0	0	0	0
	PsSY0004307	Beta-glucosidase 6 (Precursor) GN=BGLU6 OS=Oryza sativa subsp. japonica (Rice) PE=1 SV=1	PREDICTED: beta-glucosidase 40-like [Malus domestica]	K01188|1.54481e-17|mdm:103452317|K01188 beta-glucosidase [EC:3.2.1.21] | (RefSeq) beta-glucosidase 40-like	0	0	0	0	0	0	0	0	0	0	0	0	0	0	0	0	0	0	0	0.050708
	PsSY0004452	Shikimate O-hydroxycinnamoyltransferase GN=HST OS=Nicotiana tabacum (Common tobacco) PE=1 SV=1	hypothetical protein PRUPE_ppa020718mg [Prunus persica]	K13065|8.09811e-121|pper:PRUPE_ppa020718mg|K13065 shikimate O-hydroxycinnamoyltransferase [EC:2.3.1.133] | (RefSeq) hypothetical protein	1.88902	1.03721	2.02495	2.6077	2.52828	2.25602	1.28818	1.42793	1.87308	1.66332	1.93758	1.83989	0.910426	1.21518	1.36476	0.371978	0.237963	0.411356	0.3405	0.199113
	PsSY0004526	Peroxidase 5 {ECO:0000250|UniProtKB:P22195} (Precursor) OS=Vitis vinifera (Grape) PE=1 SV=2	PREDICTED: LOW QUALITY PROTEIN: peroxidase 5-like [Prunus mume]	K00430|0|pmum:103333556|K00430 peroxidase [EC:1.11.1.7] | (RefSeq) peroxidase 5-like	0	0	0.058234	0	0.096953	0	0	0.112015	0.252604	0.127286	0.118076	0.178168	0	0	0.037512	0.18905	0.220769	0	0.090601	0.052708
	PsSY0004705	Beta-glucosidase 24 (Precursor) OS=Oryza sativa subsp. japonica (Rice) PE=2 SV=1	PREDICTED: beta-glucosidase 12-like [Prunus mume]	K01188|0|pmum:103341812|K01188 beta-glucosidase [EC:3.2.1.21] | (RefSeq) beta-glucosidase 12-like	0	0	0	0	0	0	0	0	0	0	0	0	0	0	0	0	0	0	0	0
	PsSY0004758	Beta-glucosidase 18 (Precursor) OS=Oryza sativa subsp. japonica (Rice) PE=3 SV=2	PREDICTED: beta-glucosidase 18-like isoform X2 [Prunus mume]	K05350|0|pmum:103326244|K05350 beta-glucosidase [EC:3.2.1.21] | (RefSeq) beta-glucosidase 18-like	5.61457	4.56902	6.39667	6.25231	8.73567	7.51478	3.2498	3.54568	3.70574	4.52981	4.81388	5.87179	2.48626	3.64597	3.61293	1.65901	1.68225	1.18641	1.22424	1.69966
	PsSY0004759	UDP-glycosyltransferase 72E1 GN=UGT72E1 OS=Arabidopsis thaliana (Mouse-ear cress) PE=1 SV=1	PREDICTED: UDP-glycosyltransferase 72E1-like [Prunus mume]	K12356|0|pmum:103320815|K12356 coniferyl-alcohol glucosyltransferase [EC:2.4.1.111] | (RefSeq) UDP-glycosyltransferase 72E1-like	0.035125	0	0	0	0	0	0.120937	0	0	0	0	0	0	0	0	0	0	0	0	0
	PsSY0005184	Cytochrome P450 84A1 GN=F23E13.110 OS=Arabidopsis thaliana (Mouse-ear cress) PE=1 SV=1	PREDICTED: cytochrome P450 84A1 [Prunus mume]	K09755|0|pmum:103340172|K09755 ferulate-5-hydroxylase [EC:1.14.-.-] | (RefSeq) cytochrome P450 84A1	0.757956	1.2132	0.517431	0.819296	0.323032	0.356346	2.10455	1.10654	0.339442	0.613483	1.22611	0.32214	0.228534	0.689256	0.177768	0.382456	0.242933	0.697897	0.894358	0.263609
	PsSY0005187	Peroxidase 4 {ECO:0000250|UniProtKB:Q42578} (Precursor) OS=Vitis vinifera (Grape) PE=1 SV=1	hypothetical protein PRUPE_ppa008607mg [Prunus persica]	K00430|0|pper:PRUPE_ppa008607mg|K00430 peroxidase [EC:1.11.1.7] | (RefSeq) hypothetical protein	6.08368	8.73142	8.31115	6.3722	7.41106	5.69336	24.0014	20.151	16.2046	7.20902	14.8848	4.19376	1.31945	1.82671	0.455331	0.029203	0	0.020478	0	0.065074
	PsSY0005210	Probable mannitol dehydrogenase GN=CAD OS=Fragaria ananassa (Strawberry) PE=2 SV=1	PREDICTED: 8-hydroxygeraniol dehydrogenase-like isoform X1 [Prunus mume]	K00083|0|pper:PRUPE_ppa007605mg|K00083 cinnamyl-alcohol dehydrogenase [EC:1.1.1.195] | (RefSeq) hypothetical protein	0.498208	0	0	0.417844	0.560376	0	0	0.051799	0	0.232948	0.092076	0.049172	0.368933	0.093188	0.838135	0.183531	0.436859	0.173583	0	0
	PsSY0005408	Probable mannitol dehydrogenase GN=CAD OS=Fragaria ananassa (Strawberry) PE=2 SV=1	PREDICTED: probable mannitol dehydrogenase [Prunus mume]	K00083|0|pmum:103335187|K00083 cinnamyl-alcohol dehydrogenase [EC:1.1.1.195] | (RefSeq) probable mannitol dehydrogenase	0	0	0	0	0	0	0	0	0	0	0	0.731729	0	0	0	0	0	0	0	0
	PsSY0005477	Peroxidase 40 (Precursor) OS=Arabidopsis thaliana (Mouse-ear cress) PE=2 SV=2	PREDICTED: peroxidase 40 [Prunus mume]	K00430|0|pmum:103323188|K00430 peroxidase [EC:1.11.1.7] | (RefSeq) peroxidase 40	0	0	0	0	0	0	0.052783	0	0	0	0.023151	0.025345	0	0	0	0	0	0	0.03337	0
	PsSY0005773	Peroxidase 4 {ECO:0000250|UniProtKB:Q42578} (Precursor) OS=Vitis vinifera (Grape) PE=1 SV=1	PREDICTED: peroxidase P7-like [Prunus mume]	K00430|0|pmum:103332866|K00430 peroxidase [EC:1.11.1.7] | (RefSeq) peroxidase P7-like	1.35645	2.27366	0.78737	1.00339	0.88695	0.438008	1.56799	1.38795	1.67175	3.72414	3.56974	3.9532	1.30406	0.717818	0.578907	0.307578	0.820412	0.635419	1.22416	0.469873
	PsSY0005911	Peroxidase N1 (Precursor) OS=Nicotiana tabacum (Common tobacco) PE=1 SV=1	PREDICTED: peroxidase N1-like [Prunus mume]	K00430|0|pmum:103319188|K00430 peroxidase [EC:1.11.1.7] | (RefSeq) peroxidase N1-like	2.37735	2.72476	2.16026	2.07417	2.96723	2.91006	1.79128	1.30236	0.763289	1.17713	0.977191	1.14526	2.89002	1.17757	1.70118	1.75527	0.948569	2.49212	2.17147	0.597048
	PsSY0006163	Beta-glucosidase 24 (Precursor) OS=Oryza sativa subsp. japonica (Rice) PE=2 SV=1	unnamed protein product [Vitis vinifera]	K01188|0|pmum:103341809|K01188 beta-glucosidase [EC:3.2.1.21] | (RefSeq) beta-glucosidase 12-like	0	0	0	0	0	0	0	0	0	0	0	0	0	0	0	0	0	0	0	0
	PsSY0006176	Probable mannitol dehydrogenase GN=CAD OS=Fragaria ananassa (Strawberry) PE=2 SV=1	hypothetical protein PRUPE_ppa007622mg [Prunus persica]	K00083|0|pper:PRUPE_ppa007622mg|K00083 cinnamyl-alcohol dehydrogenase [EC:1.1.1.195] | (RefSeq) hypothetical protein	78.8719	91.1445	44.1428	93.5719	76.2766	79.2711	142.743	124.123	114.404	80.9157	108.84	52.0439	144.865	144.272	120.228	487.021	201.698	372.271	186.916	195.16
	PsSY0006234	Probable cinnamyl alcohol dehydrogenase 1 GN=F28P22.13 OS=Arabidopsis thaliana (Mouse-ear cress) PE=2 SV=1	hypothetical protein PRUPE_ppa024225mg [Prunus persica]	K00083|2.93401e-97|pper:PRUPE_ppa024225mg|K00083 cinnamyl-alcohol dehydrogenase [EC:1.1.1.195] | (RefSeq) hypothetical protein	0	0	0	0	0	0	0	0	0	0	0	0	0	0	0	0	0	0	0	0
	PsSY0006438	4-coumarate--CoA ligase 1 GN=4CL1 OS=Nicotiana tabacum (Common tobacco) PE=2 SV=1	hypothetical protein PRUPE_ppa003854mg [Prunus persica]	K01904|0|pper:PRUPE_ppa003854mg|K01904 4-coumarate--CoA ligase [EC:6.2.1.12] | (RefSeq) hypothetical protein	25.1061	32.8735	29.2509	23.522	25.1962	29.7704	42.9178	42.9564	38.3514	30.8633	30.4293	31.0323	43.7145	49.1048	42.701	35.1061	59.0095	35.1369	24.3692	33.1465
	PsSY0006551	Beta-glucosidase 22 (Precursor) GN=OSJNBa0090H02.10 OS=Oryza sativa subsp. japonica (Rice) PE=2 SV=1	PREDICTED: beta-glucosidase 11-like [Prunus mume]	K01188|5.00126e-66|pmum:103330636|K01188 beta-glucosidase [EC:3.2.1.21] | (RefSeq) beta-glucosidase 11-like	4.3529	4.26947	7.23864	3.81327	5.47649	4.88322	3.8481	4.33514	4.88617	4.61496	3.78294	4.33106	2.23236	3.47221	2.97592	2.87484	2.06806	2.52707	2.34956	2.03212
	PsSY0006588	Peroxidase 16 (Precursor) GN=F19F24.18 OS=Arabidopsis thaliana (Mouse-ear cress) PE=1 SV=2	hypothetical protein PRUPE_ppa008550mg [Prunus persica]	K00430|0|pper:PRUPE_ppa008550mg|K00430 peroxidase [EC:1.11.1.7] | (RefSeq) hypothetical protein	0.729944	1.04934	0.964443	0.887873	0.901088	0.512682	0.468331	0.490843	0.380327	0.640947	0.62546	0.376369	0.795127	0.739397	0.274387	0.72903	0.496207	0.448963	0.416318	0.479321
	PsSY0006600	Vinorine synthase GN=ACT OS=Rauvolfia serpentina (Serpentine wood) PE=1 SV=2	PREDICTED: vinorine synthase-like [Prunus mume]	K13065|0|pmum:103322001|K13065 shikimate O-hydroxycinnamoyltransferase [EC:2.3.1.133] | (RefSeq) vinorine synthase-like	0.044802	0.269267	0	0	0	0	0	0	0	0	0.032289	0.014223	0	0	0	0	0	0	0	0
	PsSY0006648	Cationic peroxidase 1 (Precursor) GN=PNC1 OS=Arachis hypogaea (Peanut) PE=1 SV=2	hypothetical protein PRUPE_ppa020902mg [Prunus persica]	K00430|0|pper:PRUPE_ppa020902mg|K00430 peroxidase [EC:1.11.1.7] | (RefSeq) hypothetical protein	0	0	0	0.050001	0	0	0	0	0.014687	0.03776	0	0	0.138941	0.103033	0.112501	0.044682	0.138471	0.246909	0.702762	1.12818
	PsSY0006704	Beta-glucosidase 12 (Precursor) OS=Oryza sativa subsp. japonica (Rice) PE=2 SV=2	hypothetical protein PRUPE_ppa015887mg [Prunus persica]	K01188|0|pper:PRUPE_ppa015887mg|K01188 beta-glucosidase [EC:3.2.1.21] | (RefSeq) hypothetical protein	0	0	0	0	0	0	0	0	0	0	0.049121	0.111924	0	0	0	0	0	0	0	0
	PsSY0007076	Caffeoylshikimate esterase GN=CSE OS=Arabidopsis thaliana (Mouse-ear cress) PE=1 SV=1	hypothetical protein PRUPE_ppa008845mg [Prunus persica]	K18368|0|pper:PRUPE_ppa008845mg|K18368 caffeoylshikimate esterase [EC:3.1.1.-] | (RefSeq) hypothetical protein	10.6843	18.258	14.7468	12.778	14.5518	11.5226	11.9221	10.8675	9.4619	8.41573	8.95746	9.75771	9.9412	11.6933	9.13298	4.67708	5.11188	6.64981	4.42081	3.36268
	PsSY0007089	Alpha-L-arabinofuranosidase (Precursor) OS=Medicago sativa subsp. varia (Alfalfa) PE=2 SV=1	PREDICTED: lysosomal beta glucosidase-like [Prunus mume]	K05349|0|pmum:103339007|K05349 beta-glucosidase [EC:3.2.1.21] | (RefSeq) beta-glucosidase BoGH3B-like	9.7071	8.76313	7.0288	5.75996	6.41423	9.98708	8.90196	6.70321	5.32343	6.54041	6.23107	5.04971	4.75907	3.18822	1.61784	2.69342	4.07088	3.10447	3.84645	2.01787
	PsSY0007598	Shikimate O-hydroxycinnamoyltransferase GN=K19E20.4 OS=Arabidopsis thaliana (Mouse-ear cress) PE=2 SV=1	hypothetical protein PRUPE_ppa019948mg [Prunus persica]	K13065|0|pper:PRUPE_ppa019948mg|K13065 shikimate O-hydroxycinnamoyltransferase [EC:2.3.1.133] | (RefSeq) hypothetical protein	0.042622	0.065606	0.14199	0.05221	0.037416	0	0.041077	0.020857	0	0.060099	0.015359	0.105639	0	0	0	0	0	0	0	0
	PsSY0007777	BAHD acyltransferase At5g47980 GN=BAHD1 OS=Arabidopsis thaliana (Mouse-ear cress) PE=2 SV=1	PREDICTED: BAHD acyltransferase At5g47980-like [Prunus mume]	K13065|1.50249e-91|pmum:103325664|K13065 shikimate O-hydroxycinnamoyltransferase [EC:2.3.1.133] | (RefSeq) BAHD acyltransferase At5g47980-like	0.353591	0.152429	0	0.065228	0.132237	0.131177	0	0	0.123766	0	0	0.052095	0	0.065721	0	0	0	0	0	0
	PsSY0007805	Peroxidase 55 (Precursor) GN=MUA22.13 OS=Arabidopsis thaliana (Mouse-ear cress) PE=1 SV=1	PREDICTED: peroxidase 55 [Prunus mume]	K00430|0|pmum:103330328|K00430 peroxidase [EC:1.11.1.7] | (RefSeq) peroxidase 55	0.027911	0	0.191488	0.030032	0	0	0	0.045288	0	0.056532	0.150736	0.108605	0	0	0.013354	0	0.032007	0	0.075025	0
	PsSY0007911	Shikimate O-hydroxycinnamoyltransferase GN=K19E20.4 OS=Arabidopsis thaliana (Mouse-ear cress) PE=2 SV=1	shikimate O-hydroxycinnamoyltransferase-like [Prunus mume]	K13065|0|pmum:103328216|K13065 shikimate O-hydroxycinnamoyltransferase [EC:2.3.1.133] | (RefSeq) Pm94, pPmAAT; shikimate O-hydroxycinnamoyltransferase-like	42.2912	79.118	32.7079	34.1031	33.0315	42.5035	45.9727	33.3839	18.2054	20.4171	21.8537	17.9442	29.7397	20.8953	16.0106	14.8933	13.9693	12.2918	9.32587	6.44561
	PsSY0008017	Beta-glucosidase 24 (Precursor) OS=Oryza sativa subsp. japonica (Rice) PE=2 SV=1	PREDICTED: beta-glucosidase 24-like [Prunus mume]	K01188|0|pmum:103338042|K01188 beta-glucosidase [EC:3.2.1.21] | (RefSeq) beta-glucosidase 24-like	0.208146	0.319299	0.090907	0.100576	0.061939	0.120273	0.104154	0.150259	0.121247	0.636396	0.323078	0.29008	0.174354	0.035382	0.110406	0.04673	0.249625	0	0.041038	0.085311
	PsSY0008155	Probable cinnamyl alcohol dehydrogenase 6 GN=OSJNBa0065B15.8 OS=Oryza sativa subsp. japonica (Rice) PE=2 SV=2	PREDICTED: probable cinnamyl alcohol dehydrogenase 6 [Prunus mume]	K00083|0|pmum:103321211|K00083 cinnamyl-alcohol dehydrogenase [EC:1.1.1.195] | (RefSeq) probable cinnamyl alcohol dehydrogenase 6	1.09985	1.93916	1.13049	1.28242	1.74575	1.79154	0.389509	0.51063	0.190571	0.226777	0.248963	0.137166	0.534	1.12461	0.989993	0.568876	0.352168	0.100598	0.314301	0.301804
	PsSY0008300	BAHD acyltransferase At5g47980 GN=BAHD1 OS=Arabidopsis thaliana (Mouse-ear cress) PE=2 SV=1	PREDICTED: BAHD acyltransferase At5g47980-like [Pyrus x bretschneideri]	K13065|0|pxb:103951986|K13065 shikimate O-hydroxycinnamoyltransferase [EC:2.3.1.133] | (RefSeq) BAHD acyltransferase At5g47980-like	0	0	0	0	0	0	0	0	0	0	0	0	0	0	0	0	0	0	0	0
	PsSY0008325	Peroxidase 27 (Precursor) GN=T4P13.12 OS=Arabidopsis thaliana (Mouse-ear cress) PE=1 SV=1	PREDICTED: peroxidase 27 [Prunus mume]	K00430|0|pmum:103324487|K00430 peroxidase [EC:1.11.1.7] | (RefSeq) peroxidase 27	0	0.058655	0	0	0	0	0.043073	0	0	0	0	0	0	0	0	0	0	0	0	0
	PsSY0008446	Probable inactive beta-glucosidase 14 (Precursor) GN=OSJNBa0004N05.21 OS=Oryza sativa subsp. japonica (Rice) PE=2 SV=2	PREDICTED: beta-glucosidase 18-like [Prunus mume]	K05350|6.85332e-119|pmum:103326243|K05350 beta-glucosidase [EC:3.2.1.21] | (RefSeq) beta-glucosidase 18-like	0	0	0	0	0	0	0	0	0	0	0	0	0	0	0	0	0	0	0	0
	PsSY0008882	Caffeic acid 3-O-methyltransferase GN=COMT1 OS=Prunus dulcis (Almond) PE=2 SV=1	PREDICTED: caffeic acid 3-O-methyltransferase-like [Prunus mume]	K13066|0|pmum:103342357|K13066 caffeic acid 3-O-methyltransferase [EC:2.1.1.68] | (RefSeq) caffeic acid 3-O-methyltransferase-like	0	0	0	0	0	0	0	0	0	0	0	0	0	0	0	0	0	0	0	0
	PsSY0008920	Anthocyanidin 3-O-glucosyltransferase 5 GN=GT5 OS=Manihot esculenta (Cassava) PE=2 SV=1	PREDICTED: anthocyanidin 3-O-glucosyltransferase 5-like [Prunus mume]	K12356|0|pmum:103340044|K12356 coniferyl-alcohol glucosyltransferase [EC:2.4.1.111] | (RefSeq) anthocyanidin 3-O-glucosyltransferase 5-like	0	0	0	0	0	0	0	0	0	0.050398	0.042502	0.02665	0	0	0	0	0	0.413398	1.30141	0.370574
	PsSY0009083	Peroxidase 3 (Precursor) GN=YUP8H12.13 OS=Arabidopsis thaliana (Mouse-ear cress) PE=2 SV=1	PREDICTED: peroxidase 27-like [Prunus mume]	K00430|4.7304e-180|pmum:103329404|K00430 peroxidase [EC:1.11.1.7] | (RefSeq) peroxidase 27-like	0.590651	0.682092	0.62281	0.402178	0.325632	0.356226	0	0	0.235663	0.116914	0.074116	0.053516	0.018455	0.041005	0.06195	0	0	0	0	0
	PsSY0009210	BAHD acyltransferase At5g47980 GN=BAHD1 OS=Arabidopsis thaliana (Mouse-ear cress) PE=2 SV=1	PREDICTED: BAHD acyltransferase At5g47980-like [Prunus mume]	K13065|0|pmum:103325687|K13065 shikimate O-hydroxycinnamoyltransferase [EC:2.3.1.133] | (RefSeq) BAHD acyltransferase At5g47980-like	0	0	0	0	0	0	0	0	0	0	0	0	0	0	0	0	0	0	0	0
	PsSY0009258	Peroxidase 16 (Precursor) GN=F19F24.18 OS=Arabidopsis thaliana (Mouse-ear cress) PE=1 SV=2	PREDICTED: peroxidase 16-like [Prunus mume]	K00430|0|pmum:103323527|K00430 peroxidase [EC:1.11.1.7] | (RefSeq) peroxidase 16-like	59.0353	49.8142	68.3067	73.7717	85.3261	74.6572	32.5653	42.1146	42.4385	32.2991	34.7189	32.4984	153.787	137.212	108.514	91.7603	44.1465	90.0009	67.5187	66.2443
	PsSY0009443	Peroxidase 72 (Precursor) OS=Arabidopsis thaliana (Mouse-ear cress) PE=1 SV=1	hypothetical protein PRUPE_ppa008349mg [Prunus persica]	K00430|0|pper:PRUPE_ppa008349mg|K00430 peroxidase [EC:1.11.1.7] | (RefSeq) hypothetical protein	10.3561	22.9707	18.4111	23.2554	27.2221	21.8788	26.0186	25.4242	26.6743	27.6578	28.6844	32.4124	47.2545	50.0617	47.2697	22.3624	37.0066	32.3999	31.6079	31.3554
	PsSY0009469	Cytochrome P450 98A2 GN=CYP98A2 OS=Glycine max (Soybean) PE=2 SV=1	PREDICTED: cytochrome P450 98A2-like [Prunus mume]	K09754|0|pmum:103319007|K09754 coumaroylquinate(coumaroylshikimate) 3'-monooxygenase [EC:1.14.13.36] | (RefSeq) cytochrome P450 98A2-like	3.13191	1.30783	1.59041	4.06784	5.00057	3.14109	3.52101	3.15655	2.60382	4.8279	4.35847	4.065	0.806158	0.618156	0.789378	0.070983	0.900285	1.0401	1.10594	1.8742
	PsSY0009501	Putative Peroxidase 48 (Precursor) GN=F17I5.60 OS=Arabidopsis thaliana (Mouse-ear cress) PE=3 SV=3	PREDICTED: putative Peroxidase 48 [Prunus mume]	K00430|0|pmum:103327056|K00430 peroxidase [EC:1.11.1.7] | (RefSeq) putative Peroxidase 48	0	0	0	0	0	0	0	0	0	0	0	0	0	0	0.077328	0	0.08925	0	0	0
	PsSY0009560	Probable mannitol dehydrogenase GN=CAD OS=Fragaria ananassa (Strawberry) PE=2 SV=1	hypothetical protein PRUPE_ppa007622mg [Prunus persica]	K00083|0|pper:PRUPE_ppa007622mg|K00083 cinnamyl-alcohol dehydrogenase [EC:1.1.1.195] | (RefSeq) hypothetical protein	20.3964	10.2769	9.01178	5.03165	9.62446	4.65795	27.3146	26.2611	8.68263	39.725	7.26736	30.3856	71.2938	8.31937	5.72804	230.554	100.86	49.9049	83.4358	82.3077
	PsSY0009877	Beta-glucosidase 21 (Precursor) OS=Oryza sativa subsp. japonica (Rice) PE=2 SV=2	PREDICTED: beta-glucosidase 11-like [Prunus mume]	K01188|3.26179e-126|pmum:103343477|K01188 beta-glucosidase [EC:3.2.1.21] | (RefSeq) beta-glucosidase 11-like	0	0	0	0	0	0	0	0	0	0	0	0	0	0	0	0	0	0	0	0
	PsSY0009910	Peroxidase 10 (Precursor) GN=F14J22.19 OS=Arabidopsis thaliana (Mouse-ear cress) PE=1 SV=1	PREDICTED: peroxidase 10-like [Prunus mume]	K00430|0|pper:PRUPE_ppa008504mg|K00430 peroxidase [EC:1.11.1.7] | (RefSeq) hypothetical protein	0	0	0	0	0.068845	0	0	0.125143	0	0	0	0.02889	0.459538	0.307901	1.14253	0	0.094717	0	0	0
	PsSY0010000	Shikimate O-hydroxycinnamoyltransferase GN=K19E20.4 OS=Arabidopsis thaliana (Mouse-ear cress) PE=2 SV=1	PREDICTED: shikimate O-hydroxycinnamoyltransferase-like [Prunus mume]	K13065|0|pmum:103328213|K13065 shikimate O-hydroxycinnamoyltransferase [EC:2.3.1.133] | (RefSeq) shikimate O-hydroxycinnamoyltransferase-like	4.34498	3.8185	4.59943	2.62851	2.57055	1.77063	0.560047	0.36586	0.604645	0.433343	0.336087	0.25031	0.081063	0	0	0	0	0	0	0
	PsSY0010147	4-coumarate--CoA ligase 1 GN=4CL1 OS=Nicotiana tabacum (Common tobacco) PE=2 SV=1	PREDICTED: 4-coumarate--CoA ligase 1-like [Prunus mume]	K01904|0|pmum:103328252|K01904 4-coumarate--CoA ligase [EC:6.2.1.12] | (RefSeq) 4-coumarate--CoA ligase 1-like	2.4193	2.56823	3.54183	2.59254	2.08822	2.48881	2.39197	2.16577	2.30163	2.72231	3.15684	2.81879	3.33	4.06873	3.14617	2.77106	2.08408	2.23902	1.74984	1.51565
	PsSY0010630	Peroxidase 60 (Precursor) GN=MWD9.21 OS=Arabidopsis thaliana (Mouse-ear cress) PE=1 SV=1	PREDICTED: peroxidase 60 [Prunus mume]	K00430|0|pmum:103328930|K00430 peroxidase [EC:1.11.1.7] | (RefSeq) peroxidase 60	0	0	0	0	0	0	0	0	0	0	0	0	0	0	0	0	0	0	0	0
	PsSY0010825	Beta-glucosidase 24 (Precursor) OS=Oryza sativa subsp. japonica (Rice) PE=2 SV=1	PREDICTED: beta-glucosidase 24-like [Prunus mume]	K01188|0|pmum:103318977|K01188 beta-glucosidase [EC:3.2.1.21] | (RefSeq) beta-glucosidase 24-like	0	0	0	0	0	0	0	0	0	0	0	0	0	0	0	0	0	0	0	0
	PsSY0011029	Probable mannitol dehydrogenase GN=CAD OS=Fragaria ananassa (Strawberry) PE=2 SV=1	PREDICTED: probable mannitol dehydrogenase [Prunus mume]	K00083|0|pmum:103335314|K00083 cinnamyl-alcohol dehydrogenase [EC:1.1.1.195] | (RefSeq) probable mannitol dehydrogenase	0	0	0	0	0	0	0	0	0	0	0	0	0	0	0	0	0	0	0	0.765827
	PsSY0011098	Putative beta-glucosidase 41 (Precursor) GN=BGLU41 OS=Arabidopsis thaliana (Mouse-ear cress) PE=3 SV=2	PREDICTED: putative beta-glucosidase 41 isoform X1 [Prunus mume]	K01188|0|pmum:103326358|K01188 beta-glucosidase [EC:3.2.1.21] | (RefSeq) putative beta-glucosidase 41	0.709498	0.986775	0.946784	1.89567	1.71716	1.4983	1.87111	1.90936	1.71315	1.80578	2.37015	2.55077	0.853831	1.44825	0.971708	1.62041	2.11163	4.94743	5.57208	4.2908
	PsSY0011291	Beta-glucosidase 24 (Precursor) OS=Oryza sativa subsp. japonica (Rice) PE=2 SV=1	hypothetical protein PRUPE_ppa024630mg, partial [Prunus persica]	K01188|0|pper:PRUPE_ppa024630mg|K01188 beta-glucosidase [EC:3.2.1.21] | (RefSeq) hypothetical protein	0.2038	0.012175	0.113278	0.090767	0.028983	0.394843	1.05353	0.534911	0.428534	0.882125	0.787351	0.735669	0.006073	0	0	0	0	0.06545	0.035438	0.241657
	PsSY0011331	Shikimate O-hydroxycinnamoyltransferase GN=K19E20.4 OS=Arabidopsis thaliana (Mouse-ear cress) PE=2 SV=1	PREDICTED: shikimate O-hydroxycinnamoyltransferase-like [Prunus mume]	K13065|0|pmum:103335795|K13065 shikimate O-hydroxycinnamoyltransferase [EC:2.3.1.133] | (RefSeq) shikimate O-hydroxycinnamoyltransferase-like	0.098969	0.041925	0	0.047961	0	0	0	0	0	0	0	0	0	0	0	0	0	0	0	0
	PsSY0011636	Cytochrome P450 84A1 GN=F23E13.110 OS=Arabidopsis thaliana (Mouse-ear cress) PE=1 SV=1	PREDICTED: cytochrome P450 84A1-like [Prunus mume]	K09755|0|pmum:103335614|K09755 ferulate-5-hydroxylase [EC:1.14.-.-] | (RefSeq) cytochrome P450 84A1-like	0	0	0	0	0	0	0	0	0	0	0	0	0	0	0	0	0	0	0	0
	PsSY0011800	Beta-glucosidase 12 (Precursor) OS=Oryza sativa subsp. japonica (Rice) PE=2 SV=2	hypothetical protein PRUPE_ppa015887mg [Prunus persica]	K01188|0|pper:PRUPE_ppa015887mg|K01188 beta-glucosidase [EC:3.2.1.21] | (RefSeq) hypothetical protein	0	0	0	0	0	0	0	0	0	0	0.03894	1.14948	0	0	0	0	0	0	0	0
	PsSY0011802	Beta-glucosidase 12 (Precursor) OS=Oryza sativa subsp. japonica (Rice) PE=2 SV=2	PREDICTED: beta-glucosidase 12-like isoform X2 [Prunus mume]	K01188|0|pmum:103341810|K01188 beta-glucosidase [EC:3.2.1.21] | (RefSeq) beta-glucosidase 12-like	0	0	0	0	0	0	0	0	0	0	0	0	0	0	0	0	0	0	0	0
	PsSY0012090	Spermidine hydroxycinnamoyl transferase GN=SHT OS=Arabidopsis thaliana (Mouse-ear cress) PE=1 SV=1	PREDICTED: spermidine hydroxycinnamoyl transferase-like [Prunus mume]	K13065|2.07797e-155|pmum:103330639|K13065 shikimate O-hydroxycinnamoyltransferase [EC:2.3.1.133] | (RefSeq) spermidine hydroxycinnamoyl transferase-like	0	0	0	0	0.020648	0	0	0	0	0	0	0	0	0	0	0	0	0	0	0
	PsSY0012271	Peroxidase 17 (Precursor) GN=F14M13.18 OS=Arabidopsis thaliana (Mouse-ear cress) PE=2 SV=1	hypothetical protein PRUPE_ppa008698mg [Prunus persica]	K00430|0|pper:PRUPE_ppa008698mg|K00430 peroxidase [EC:1.11.1.7] | (RefSeq) hypothetical protein	0.439932	0.646055	0.818305	0.755176	0.377812	0.612561	1.38774	0.782287	0.335323	1.02957	0.839107	1.87398	0.5191	1.11276	0.715596	0.684694	0.530865	0.852776	0.668523	0.614695
	PsSY0012359	Caffeic acid 3-O-methyltransferase GN=COMT1 OS=Prunus dulcis (Almond) PE=2 SV=1	PREDICTED: caffeic acid 3-O-methyltransferase-like [Prunus mume]	K13066|0|pmum:103342357|K13066 caffeic acid 3-O-methyltransferase [EC:2.1.1.68] | (RefSeq) caffeic acid 3-O-methyltransferase-like	2.38956	0.267907	1.16047	3.6069	2.71354	2.56593	0.021245	0	0	1.09749	0.022115	1.63327	3.601	1.93017	2.20051	2.02693	0.763219	1.33107	0.726697	0.644759
	PsSY0012908	1-Cys peroxiredoxin OS=Medicago truncatula (Barrel medic) PE=2 SV=1	PREDICTED: 1-Cys peroxiredoxin [Prunus mume]	K11188|4.18831e-161|pmum:103323248|K11188 peroxiredoxin 6, 1-Cys peroxiredoxin [EC:1.11.1.7 1.11.1.15 3.1.1.-] | (RefSeq) 1-Cys peroxiredoxin	0	0	0	0	0.068298	0	0	0	0	0	0	0	0	0.531896	0	0.066114	0.177914	0	0.501016	0.204465
	PsSY0013003	Peroxidase 44 (Precursor) GN=F20B18.120 OS=Arabidopsis thaliana (Mouse-ear cress) PE=2 SV=1	PREDICTED: peroxidase 44 [Prunus mume]	K00430|0|pmum:103339082|K00430 peroxidase [EC:1.11.1.7] | (RefSeq) peroxidase 44	0.386709	0.864857	0.922336	0.362118	0.613596	0.732459	0.065188	0.4694	0.257707	0.3223	0.358783	1.40919	0.426637	0.026359	0	0	0	0.079977	0.564019	0
	PsSY0013059	Cationic peroxidase 1 (Precursor) GN=PNC1 OS=Arachis hypogaea (Peanut) PE=1 SV=2	PREDICTED: cationic peroxidase 1-like [Prunus mume]	K00430|0|pmum:103343268|K00430 peroxidase [EC:1.11.1.7] | (RefSeq) cationic peroxidase 1-like	24.1389	30.6272	19.8395	16.9162	15.8331	13.092	17.6066	18.9784	8.3322	21.4934	20.6626	17.09	45.6077	24.1307	31.3565	66.9804	51.0179	34.7546	41.459	26.3
	PsSY0013148	Peroxidase 24 (Precursor) GN=T7F6.21 OS=Arabidopsis thaliana (Mouse-ear cress) PE=2 SV=1	PREDICTED: peroxidase 24-like [Malus domestica]	K00430|0|mdm:103431979|K00430 peroxidase [EC:1.11.1.7] | (RefSeq) peroxidase 24-like	0	0	0	0	0	0	0	0	0	0	0	0	0	0	0	0	0	0	0	0
	PsSY0013224	Cytochrome P450 CYP73A100 OS=Panax ginseng (Korean ginseng) PE=2 SV=1	PREDICTED: cytochrome P450 CYP73A100-like [Prunus mume]	K00487|0|pmum:103323718|K00487 trans-cinnamate 4-monooxygenase [EC:1.14.13.11] | (RefSeq) cytochrome P450 CYP73A100-like	0	0	0.064862	0	0.084795	0.06547	0.309174	0.140965	0.234974	0.282995	0.226323	0.528668	0.051077	0.164052	0	0.02442	0.144114	0.228325	0.527749	0.546007
	PsSY0013348	Beta-glucosidase 24 (Precursor) OS=Oryza sativa subsp. japonica (Rice) PE=2 SV=1	PREDICTED: beta-glucosidase 12-like [Prunus mume]	K01188|0|pmum:103318964|K01188 beta-glucosidase [EC:3.2.1.21] | (RefSeq) beta-glucosidase 12-like	0	0	0	0	0	0	0	0	0	0	0	0	0	0	0	0	0	0	0	0
	PsSY0013561	BAHD acyltransferase At5g47980 GN=BAHD1 OS=Arabidopsis thaliana (Mouse-ear cress) PE=2 SV=1	PREDICTED: BAHD acyltransferase At5g47980-like [Prunus mume]	K13065|0|pmum:103325765|K13065 shikimate O-hydroxycinnamoyltransferase [EC:2.3.1.133] | (RefSeq) BAHD acyltransferase At5g47980-like	0.032958	0	0	0	0	0	0	0	0.014177	0.058245	0.036927	0.051382	0.174379	0.160895	0.14499	0.52492	0.508133	0.228527	0.283094	0.302657
	PsSY0013692	Peroxidase 47 (Precursor) GN=F17M5.180 OS=Arabidopsis thaliana (Mouse-ear cress) PE=2 SV=2	PREDICTED: peroxidase 47 [Prunus mume]	K00430|0|pmum:103326241|K00430 peroxidase [EC:1.11.1.7] | (RefSeq) peroxidase 47	21.5244	15.2509	17.4048	20.5666	23.1418	20.7271	19.1828	22.5757	17.529	16.5706	15.2595	16.2843	36.58	21.8873	21.0867	18.8194	11.6647	11.3895	5.98507	5.10086
	PsSY0013784	Shikimate O-hydroxycinnamoyltransferase GN=K19E20.4 OS=Arabidopsis thaliana (Mouse-ear cress) PE=2 SV=1	PREDICTED: shikimate O-hydroxycinnamoyltransferase-like [Prunus mume]	K13065|0|pmum:103335795|K13065 shikimate O-hydroxycinnamoyltransferase [EC:2.3.1.133] | (RefSeq) shikimate O-hydroxycinnamoyltransferase-like	0.11771	0.281711	0.055047	0.05264	0	0	0	0	0	0	0	0.030643	0	0.048193	0	0	0	0	0	0
	PsSY0013814	Cytochrome P450 98A2 GN=CYP98A2 OS=Glycine max (Soybean) PE=2 SV=1	hypothetical protein PRUPE_ppa004406mg [Prunus persica]	K09754|0|pper:PRUPE_ppa004406mg|K09754 coumaroylquinate(coumaroylshikimate) 3'-monooxygenase [EC:1.14.13.36] | (RefSeq) hypothetical protein	0.037331	0	0.035847	0.031789	0.098644	0	0.204646	0.162025	0.072503	0.896173	0.597615	0.281107	0.065855	0.272516	0.181398	0	0.104847	0.077526	0.195586	0.001286
	PsSY0013847	Flavonoid 3&apos;,5&apos;-methyltransferase GN=FAOMT OS=Vitis vinifera (Grape) PE=1 SV=1	PREDICTED: flavonoid 3&apos;,5&apos;-methyltransferase-like [Prunus mume]	K00588|5.42029e-158|pmum:103331366|K00588 caffeoyl-CoA O-methyltransferase [EC:2.1.1.104] | (RefSeq) flavonoid 3',5'-methyltransferase-like	2.45987	1.45608	1.32777	1.74392	1.39748	1.18826	1.73679	0.692752	2.00271	0.788812	0.901077	0.645805	1.02903	0.327258	0.701158	0.649134	0.080278	0.482667	0.618518	0.368279
	PsSY0013874	Peroxidase 44 (Precursor) GN=F20B18.120 OS=Arabidopsis thaliana (Mouse-ear cress) PE=2 SV=1	PREDICTED: peroxidase 44 [Prunus mume]	K00430|0|pmum:103339082|K00430 peroxidase [EC:1.11.1.7] | (RefSeq) peroxidase 44	4.01036	6.43049	4.49087	1.32625	2.88029	2.74709	16.3406	6.68995	10.0092	6.53303	6.68204	24.2101	4.79763	0.159003	0.127604	0.319166	0	0.164343	0.427819	0.130563
	PsSY0014146	Peroxidase 64 (Precursor) GN=MJC20.29 OS=Arabidopsis thaliana (Mouse-ear cress) PE=1 SV=1	PREDICTED: peroxidase 64 [Prunus mume]	K00430|0|pmum:103340395|K00430 peroxidase [EC:1.11.1.7] | (RefSeq) peroxidase 64	0.237108	0	0	0.22187	0.405589	0.164387	0	0.11603	0	0	0.076897	0	0.130748	0	0.150393	0.163065	0	0	0.267481	0
	PsSY0014204	BAHD acyltransferase At5g47980 GN=BAHD1 OS=Arabidopsis thaliana (Mouse-ear cress) PE=2 SV=1	PREDICTED: BAHD acyltransferase At5g47980-like [Prunus mume]	K13065|0|pmum:103325765|K13065 shikimate O-hydroxycinnamoyltransferase [EC:2.3.1.133] | (RefSeq) BAHD acyltransferase At5g47980-like	0.427129	0.296913	0.636476	1.30823	0.810578	0.769285	0.428901	0.261512	0.5292	0.291091	0.236582	0.199787	4.71061	4.11679	1.68922	2.28116	1.26411	1.91216	0.717612	0.699401
	PsSY0014456	Peroxidase 41 (Precursor) OS=Arabidopsis thaliana (Mouse-ear cress) PE=3 SV=1	PREDICTED: peroxidase 41-like [Prunus mume]	K00430|0|pmum:103338298|K00430 peroxidase [EC:1.11.1.7] | (RefSeq) peroxidase 41-like	0	0	0	0	0	0	0	0	0	0	0	0	0	0	0	0	0	0	0	0
	PsSY0014480	Peroxidase 5 {ECO:0000250|UniProtKB:P22195} (Precursor) OS=Vitis vinifera (Grape) PE=1 SV=2	PREDICTED: peroxidase 44-like [Prunus mume]	K00430|0|pmum:103321824|K00430 peroxidase [EC:1.11.1.7] | (RefSeq) peroxidase 44-like	0	0.052704	0.056058	0	0	0	0	0.054652	0.132076	0	0	0.027373	0	0	0	0	0.063497	0	0	0
	PsSY0014511	Probable mannitol dehydrogenase GN=ELI3 OS=Mesembryanthemum crystallinum (Common ice plant) PE=2 SV=1	hypothetical protein PRUPE_ppa022088mg [Prunus persica]	K00083|3.10931e-85|pper:PRUPE_ppa022088mg|K00083 cinnamyl-alcohol dehydrogenase [EC:1.1.1.195] | (RefSeq) hypothetical protein	0	0	0	0	0	0	0	0	0	0	0	0	0	0	0	0	0	0	0	0
	PsSY0014531	Beta-glucosidase 12 (Precursor) OS=Oryza sativa subsp. japonica (Rice) PE=2 SV=2	PREDICTED: beta-glucosidase 12-like [Prunus mume]	K01188|0|pmum:103328376|K01188 beta-glucosidase [EC:3.2.1.21] | (RefSeq) beta-glucosidase 12-like	0	0	0	0	0	0	0	0	0	0	0	0	0	0	0	0	0	0	0	0
	PsSY0014569	Caffeoyl-CoA O-methyltransferase OS=Vitis vinifera (Grape) PE=2 SV=1	PREDICTED: caffeoyl-CoA O-methyltransferase-like [Nelumbo nucifera]	K00588|4.80046e-81|tcc:TCM_000651|K00588 caffeoyl-CoA O-methyltransferase [EC:2.1.1.104] | (RefSeq) Caffeoyl-CoA O-methyltransferase 1	0	0	0	0	0	0	0	0	0	0	0	0	0	0	0	0	0	0	0	0
	PsSY0014650	Peroxidase N1 (Precursor) OS=Nicotiana tabacum (Common tobacco) PE=1 SV=1	PREDICTED: peroxidase N1-like [Prunus mume]	K00430|0|pmum:103319187|K00430 peroxidase [EC:1.11.1.7] | (RefSeq) peroxidase N1-like	5.11985	3.92112	3.04844	3.36901	4.45754	3.46507	2.7931	1.41643	1.18541	1.99723	1.8042	1.75105	4.86679	2.79614	3.29228	2.73057	2.35264	3.77428	4.13948	0.963326
	PsSY0014712	Peroxidase 19 (Precursor) GN=T14G11.18 OS=Arabidopsis thaliana (Mouse-ear cress) PE=2 SV=1	hypothetical protein PRUPE_ppa017084mg [Prunus persica]	K00430|0|pper:PRUPE_ppa017084mg|K00430 peroxidase [EC:1.11.1.7] | (RefSeq) hypothetical protein	0	0.108413	0.108651	0.045622	0	0	0	0	0	0	0	0	0	0	0.072405	0	0	0	0	0
	PsSY0014766	Beta-glucosidase 12 (Precursor) OS=Oryza sativa subsp. japonica (Rice) PE=2 SV=2	PREDICTED: beta-glucosidase 12-like [Prunus mume]	K01188|0|pmum:103339492|K01188 beta-glucosidase [EC:3.2.1.21] | (RefSeq) beta-glucosidase 12-like	0	0	0	0	0	0	0	0	0	0	0	0	0	0	0	0	0	0	0	0
	PsSY0014843	Cytochrome P450 84A1 GN=F23E13.110 OS=Arabidopsis thaliana (Mouse-ear cress) PE=1 SV=1	PREDICTED: cytochrome P450 84A1-like [Prunus mume]	K09755|0|pmum:103335614|K09755 ferulate-5-hydroxylase [EC:1.14.-.-] | (RefSeq) cytochrome P450 84A1-like	0	0	0	0	0	0	0	0	0	0	0	0	0	0	0	0	0	0	0	0
	PsSY0015017	Probable cinnamyl alcohol dehydrogenase 1 GN=CAD1 OS=Aralia cordata (Udo) PE=2 SV=1	PREDICTED: probable cinnamyl alcohol dehydrogenase 1 [Prunus mume]	K00083|0|pmum:103335153|K00083 cinnamyl-alcohol dehydrogenase [EC:1.1.1.195] | (RefSeq) probable cinnamyl alcohol dehydrogenase 1	114.304	74.8259	114.195	87.2548	90.8921	90.31	96.8689	99.4338	110.939	75.1176	69.3172	85.1265	91.0285	93.9772	97.917	76.667	49.439	59.9214	48.7733	49.4391
	PsSY0015459	Probable beta-D-xylosidase 2 (Precursor) GN=BXL2 OS=Arabidopsis thaliana (Mouse-ear cress) PE=2 SV=1	hypothetical protein PRUPE_ppa026252mg [Prunus persica]	K05349|0|pper:PRUPE_ppa026252mg|K05349 beta-glucosidase [EC:3.2.1.21] | (RefSeq) hypothetical protein	0.027699	0.098897	0.052422	0	0.085448	0.019257	0.079253	0.093673	0.071686	0.069322	0.092697	0.03871	0	0.01669	0	0	0	0	0	0.031547
	PsSY0015464	Alpha-L-arabinofuranosidase (Precursor) OS=Medicago sativa subsp. varia (Alfalfa) PE=2 SV=1	PREDICTED: lysosomal beta glucosidase-like [Prunus mume]	K05349|0|pmum:103330102|K05349 beta-glucosidase [EC:3.2.1.21] | (RefSeq) beta-glucosidase BoGH3B-like	10.0283	16.0979	14.7766	16.0211	12.6027	13.0121	6.97406	6.58739	6.11389	8.23768	8.89523	8.25109	8.66667	9.70123	8.30005	3.24754	2.48728	1.18835	1.51938	1.8988
	PsSY0015648	Probable beta-D-xylosidase 6 (Precursor) GN=BXL6 OS=Arabidopsis thaliana (Mouse-ear cress) PE=2 SV=1	hypothetical protein PRUPE_ppa026252mg [Prunus persica]	K05349|0|pper:PRUPE_ppa026252mg|K05349 beta-glucosidase [EC:3.2.1.21] | (RefSeq) hypothetical protein	0	0	0	0	0	0	0	0	0	0	0	0	0	0	0	0	0	0	0	0
	PsSY0015727	(S)-scoulerine 9-O-methyltransferase GN=SMT OS=Coptis japonica (Japanese goldthread) PE=1 SV=1	hypothetical protein PRUPE_ppa015120mg [Prunus persica]	K13066|0|pper:PRUPE_ppa015120mg|K13066 caffeic acid 3-O-methyltransferase [EC:2.1.1.68] | (RefSeq) hypothetical protein	0	0	0	0	0	0	0	0.211806	0	0.048145	0.003718	0	0	0	0.034122	0	0.061931	0	0	0.060203
	PsSY0015799	Caffeic acid 3-O-methyltransferase GN=COMT1 OS=Prunus dulcis (Almond) PE=2 SV=1	hypothetical protein PRUPE_ppa007212mg [Prunus persica]	K13066|0|pper:PRUPE_ppa007212mg|K13066 caffeic acid 3-O-methyltransferase [EC:2.1.1.68] | (RefSeq) hypothetical protein	14.2279	11.9372	13.8858	12.841	12.2038	11.4626	9.89274	11.6505	11.9486	12.0433	12.9813	13.2763	16.5574	18.2036	19.3865	14.7578	15.6127	12.9053	12.6582	14.6805
	PsSY0015870	Peroxidase 63 (Precursor) OS=Arabidopsis thaliana (Mouse-ear cress) PE=2 SV=1	hypothetical protein PRUPE_ppa008577mg [Prunus persica]	K00430|0|pper:PRUPE_ppa008577mg|K00430 peroxidase [EC:1.11.1.7] | (RefSeq) hypothetical protein	302.964	309.503	262.659	248.218	268.978	320.675	382.339	371.457	407.98	390.788	435.518	283.588	145.162	110.744	131.079	262.831	231.54	205.506	166.097	171.123
	PsSY0015913	Beta-glucosidase 12 (Precursor) OS=Oryza sativa subsp. japonica (Rice) PE=2 SV=2	unnamed protein product [Vitis vinifera]	K01188|0|cam:101506028|K01188 beta-glucosidase [EC:3.2.1.21] | (RefSeq) beta-glucosidase 12-like	0	0	0	0	0.017014	0.029366	0	0	0.01421	0	0	0.268264	0	0	0	0	0	0	0	0
	PsSY0015942	--	PREDICTED: beta-glucosidase 13-like [Pyrus x bretschneideri]	K01188|1.99033e-12|pxb:103931038|K01188 beta-glucosidase [EC:3.2.1.21] | (RefSeq) beta-glucosidase 13-like	0	0	0	0	0	0	0	0	0	0	0	0	0	0	0	0	0	0	0	0
	PsSY0016277	Peroxidase 10 (Precursor) GN=F14J22.19 OS=Arabidopsis thaliana (Mouse-ear cress) PE=1 SV=1	hypothetical protein PRUPE_ppa008433mg [Prunus persica]	K00430|0|pper:PRUPE_ppa008433mg|K00430 peroxidase [EC:1.11.1.7] | (RefSeq) hypothetical protein	0	0	0	0	0	0	0	0	0	0	0	0	0	0	0	0	0	0	0	0
	PsSY0016915	Shikimate O-hydroxycinnamoyltransferase GN=K19E20.4 OS=Arabidopsis thaliana (Mouse-ear cress) PE=2 SV=1	PREDICTED: shikimate O-hydroxycinnamoyltransferase-like [Prunus mume]	K13065|0|pmum:103335795|K13065 shikimate O-hydroxycinnamoyltransferase [EC:2.3.1.133] | (RefSeq) shikimate O-hydroxycinnamoyltransferase-like	2.49757	3.36628	1.42564	1.55262	1.47901	1.22798	0.373226	0.513615	0.545576	0.481526	0.484954	0.430944	1.49871	1.47419	0.740761	0.400426	0.198066	0.216316	0	0.086514
	PsSY0016980	Beta-glucosidase 12 (Precursor) OS=Oryza sativa subsp. japonica (Rice) PE=2 SV=2	hypothetical protein PRUPE_ppa003718mg [Prunus persica]	K01188|0|pper:PRUPE_ppa003718mg|K01188 beta-glucosidase [EC:3.2.1.21] | (RefSeq) hypothetical protein	0.063372	0.157427	0.136632	0.357942	0.354001	0.342016	1.18629	1.35276	1.57065	0.823472	0.957162	0.663734	0	0	0.019431	0	0	0	0	0
	PsSY0017095	BAHD acyltransferase At5g47980 GN=BAHD1 OS=Arabidopsis thaliana (Mouse-ear cress) PE=2 SV=1	PREDICTED: BAHD acyltransferase At5g47980-like [Prunus mume]	K13065|0|pmum:103325765|K13065 shikimate O-hydroxycinnamoyltransferase [EC:2.3.1.133] | (RefSeq) BAHD acyltransferase At5g47980-like	0.852461	1.0406	1.94998	2.63472	1.52564	1.5325	0.989695	1.20662	1.10318	0.840069	1.10179	0.571186	1.06144	0.579648	0.718426	0.508191	0.312489	0.52254	0.208898	0.229103
	PsSY0017128	Beta-glucosidase 12 (Precursor) OS=Oryza sativa subsp. japonica (Rice) PE=2 SV=2	hypothetical protein PRUPE_ppa004108mg [Prunus persica]	K01188|0|pper:PRUPE_ppa004108mg|K01188 beta-glucosidase [EC:3.2.1.21] | (RefSeq) hypothetical protein	0	0	0	0	0	0	0	0	0	0	0	0	0	0	0	0	0	0	0	0
	PsSY0017513	Vinorine synthase GN=ACT OS=Rauvolfia serpentina (Serpentine wood) PE=1 SV=2	PREDICTED: vinorine synthase-like [Prunus mume]	K13065|0|pmum:103322001|K13065 shikimate O-hydroxycinnamoyltransferase [EC:2.3.1.133] | (RefSeq) vinorine synthase-like	0	0	0	0	0	0	0	0	0	0	0	0	0	0	0	0	0	0	0	0
	PsSY0017956	Caffeic acid 3-O-methyltransferase GN=COMT1 OS=Prunus dulcis (Almond) PE=2 SV=1	PREDICTED: caffeic acid 3-O-methyltransferase-like [Prunus mume]	K13066|0|pmum:103343871|K13066 caffeic acid 3-O-methyltransferase [EC:2.1.1.68] | (RefSeq) caffeic acid 3-O-methyltransferase-like	12.2413	14.3159	2.77127	3.64311	1.78906	2.92889	3.33773	1.4976	0.810389	1.44119	1.58464	1.12959	3.22507	1.24908	1.44643	1.42567	2.22488	2.11937	2.00528	0.584407
	PsSY0018030	Probable cinnamyl alcohol dehydrogenase 1 GN=F28P22.13 OS=Arabidopsis thaliana (Mouse-ear cress) PE=2 SV=1	hypothetical protein PRUPE_ppa007789mg [Prunus persica]	K00083|0|pper:PRUPE_ppa007789mg|K00083 cinnamyl-alcohol dehydrogenase [EC:1.1.1.195] | (RefSeq) hypothetical protein	12.7913	7.68004	12.8706	15.3996	16.8511	16.3586	20.3775	20.3589	24.2039	25.1386	24.6397	27.7712	16.615	16.3951	17.1624	26.7254	21.8062	25.1291	24.2243	28.9064
	PsSY0018084	Beta-glucosidase 24 (Precursor) OS=Oryza sativa subsp. japonica (Rice) PE=2 SV=1	unnamed protein product [Vitis vinifera]	K01188|0|cam:101506028|K01188 beta-glucosidase [EC:3.2.1.21] | (RefSeq) beta-glucosidase 12-like	0	0	0	0	0	0.056774	0	0	0	0	0	0.009088	0	0	0	0	0	0	0	0
	PsSY0018094	Peroxidase 15 {ECO:0000303|PubMed:17936696} (Precursor) OS=Ipomoea batatas (Sweet potato) PE=1 SV=1	hypothetical protein PRUPE_ppa023946mg [Prunus persica]	K00430|0|pper:PRUPE_ppa023946mg|K00430 peroxidase [EC:1.11.1.7] | (RefSeq) hypothetical protein	4.51821	5.22066	7.30127	3.34579	7.29959	5.1836	1.66998	0.817168	1.76151	1.30741	1.50415	1.3919	0.929963	0.359769	0.255654	0.067996	0	0	0	0
	PsSY0018179	Peroxidase 5 {ECO:0000250|UniProtKB:P22195} (Precursor) OS=Vitis vinifera (Grape) PE=1 SV=2	PREDICTED: peroxidase 5-like [Prunus mume]	K00430|0|pmum:103344493|K00430 peroxidase [EC:1.11.1.7] | (RefSeq) peroxidase 5-like	0.392348	0.025102	0.164741	0.049849	0.252304	0.10116	0.104156	0.257462	0.777675	0.365845	0.700275	0.39328	0.046587	0.022322	0	0.178184	0.023034	0.150359	0.511098	0.244246
	PsSY0018359	Peroxidase 29 (Precursor) OS=Arabidopsis thaliana (Mouse-ear cress) PE=2 SV=2	PREDICTED: peroxidase 29 [Prunus mume]	K00430|0|pmum:103323176|K00430 peroxidase [EC:1.11.1.7] | (RefSeq) peroxidase 29	0.246674	0	0.625686	0.080676	0.101806	0.148324	0	0	0	0	0	0	0	0.042337	0	0	0	0	0	0
	PsSY0018634	Probable mannitol dehydrogenase GN=CAD OS=Fragaria ananassa (Strawberry) PE=2 SV=1	PREDICTED: probable mannitol dehydrogenase [Prunus mume]	K00083|0|pmum:103335288|K00083 cinnamyl-alcohol dehydrogenase [EC:1.1.1.195] | (RefSeq) probable mannitol dehydrogenase	0.177072	0.147368	0.096803	0.0338	0.088791	0.038312	0.149546	0.036633	0.123953	0.069812	0.292976	0	0.170402	0.137984	0.100216	0	0.057397	0.04145	0.039306	0.017891
	PsSY0019503	Caffeoyl-CoA O-methyltransferase 1 GN=CCOAOMT1 OS=Populus trichocarpa (Western balsam poplar) PE=2 SV=1	PREDICTED: caffeoyl-CoA O-methyltransferase [Prunus mume]	K00588|0|pmum:103335243|K00588 caffeoyl-CoA O-methyltransferase [EC:2.1.1.104] | (RefSeq) CCoAOMT; caffeoyl-CoA O-methyltransferase	44.5473	51.1032	36.4232	51.1943	46.3016	43.2553	81.0873	77.8482	66.1889	79.4627	90.3083	80.0718	61.4592	63.9839	48.8018	66.2525	90.666	103.885	117.472	111.492
	PsSY0019980	Peroxidase 44 (Precursor) GN=F20B18.120 OS=Arabidopsis thaliana (Mouse-ear cress) PE=2 SV=1	PREDICTED: peroxidase 44 [Prunus mume]	K00430|0|pmum:103339082|K00430 peroxidase [EC:1.11.1.7] | (RefSeq) peroxidase 44	4.75778	7.78294	8.13601	3.22227	8.2146	6.28452	12.8586	5.05764	5.53334	5.98057	5.2901	14.663	4.34609	0.118076	0.103459	0.730947	0.085254	2.78548	2.06038	0.120445
	PsSY0019991	--	hypothetical protein PRUPE_ppa018735mg, partial [Prunus persica]	K05349|5.37895e-39|pper:PRUPE_ppa018735mg|K05349 beta-glucosidase [EC:3.2.1.21] | (RefSeq) hypothetical protein	0	0	0	0	0	0	0	0	0	0	0	0	0	0	0	0	0	0	0	0
	PsSY0020019	Cinnamoyl-CoA reductase 1 GN=T24D18.5 OS=Arabidopsis thaliana (Mouse-ear cress) PE=1 SV=1	hypothetical protein PRUPE_ppa008280mg [Prunus persica]	K09753|0|pper:PRUPE_ppa008280mg|K09753 cinnamoyl-CoA reductase [EC:1.2.1.44] | (RefSeq) hypothetical protein	0	0	0	0	0	0	0	0	0	0	0	0	0	0	0	0	0	0	0	0
	PsSY0020021	Spermidine hydroxycinnamoyl transferase GN=SHT OS=Arabidopsis thaliana (Mouse-ear cress) PE=1 SV=1	PREDICTED: spermidine hydroxycinnamoyl transferase-like [Prunus mume]	K13065|0|pmum:103323576|K13065 shikimate O-hydroxycinnamoyltransferase [EC:2.3.1.133] | (RefSeq) spermidine hydroxycinnamoyl transferase-like	0	0	0	0	0	0	0	0	0	0	0	0	0	0	0	0	0	0	0	0
	PsSY0020035	Beta-glucosidase 42 GN=BGLU42 OS=Arabidopsis thaliana (Mouse-ear cress) PE=2 SV=1	PREDICTED: beta-glucosidase 42 [Prunus mume]	K01188|0|pmum:103318838|K01188 beta-glucosidase [EC:3.2.1.21] | (RefSeq) beta-glucosidase 42	45.4773	42.031	45.3227	55.021	50.534	49.4411	55.227	58.2433	57.9572	56.7039	54.1377	56.0809	45.9537	45.8863	45.6663	47.2851	46.0517	47.3637	45.6984	48.4037
	PsSY0020125	Cytochrome P450 84A1 GN=F23E13.110 OS=Arabidopsis thaliana (Mouse-ear cress) PE=1 SV=1	PREDICTED: cytochrome P450 84A1-like [Pyrus x bretschneideri]	K09755|8.08172e-154|pxb:103930975|K09755 ferulate-5-hydroxylase [EC:1.14.-.-] | (RefSeq) cytochrome P450 84A1-like	0	0	0	0	0	0	0	0	0	0	0	0	0	0	0	0	0	0	0	0
	PsSY0020260	Shikimate O-hydroxycinnamoyltransferase GN=K19E20.4 OS=Arabidopsis thaliana (Mouse-ear cress) PE=2 SV=1	hypothetical protein PRUPE_ppa017691mg [Prunus persica]	K13065|0|pper:PRUPE_ppa017691mg|K13065 shikimate O-hydroxycinnamoyltransferase [EC:2.3.1.133] | (RefSeq) hypothetical protein	10.9873	9.66931	14.088	6.25549	8.70328	6.88413	2.03416	2.50584	3.58956	2.74553	2.30498	3.44664	4.90872	5.18255	4.15626	2.31306	0.550307	0.517645	0.277451	0.355583
	PsSY0020422	Peroxidase 41 (Precursor) OS=Arabidopsis thaliana (Mouse-ear cress) PE=3 SV=1	hypothetical protein PRUPE_ppa021819mg [Prunus persica]	K00430|0|pper:PRUPE_ppa021819mg|K00430 peroxidase [EC:1.11.1.7] | (RefSeq) hypothetical protein	2.72615	3.03069	2.56975	1.32801	1.3672	0.96279	0.480365	0.227306	0.520026	0.722855	0.668475	0.421238	1.14468	1.07632	0.722468	0.885653	1.38995	0.648602	1.08137	1.17887
	PsSY0020425	Peroxidase 17 (Precursor) GN=F14M13.18 OS=Arabidopsis thaliana (Mouse-ear cress) PE=2 SV=1	PREDICTED: peroxidase 17-like [Prunus mume]	K00430|0|pmum:103333909|K00430 peroxidase [EC:1.11.1.7] | (RefSeq) peroxidase 17-like	0.147523	0.294327	0.060945	0.140834	0.459572	0.313088	4.60196	4.38948	2.23807	3.19972	3.88334	2.66752	2.68707	4.66288	3.58063	4.31473	5.59168	3.62789	3.59397	4.71356
	PsSY0020498	Putative beta-glucosidase 17 (Precursor) OS=Oryza sativa subsp. japonica (Rice) PE=5 SV=3	hypothetical protein PRUPE_ppa025660mg [Prunus persica]	K05350|7.24001e-34|pper:PRUPE_ppa025660mg|K05350 beta-glucosidase [EC:3.2.1.21] | (RefSeq) hypothetical protein	0	0	0	0	0	0.01645	0	0.024009	0	0	0	0.010695	0.059236	0.222676	0.251875	0.13586	0.52237	0.460399	1.13987	1.29113
	PsSY0020620	Peroxidase 41 (Precursor) OS=Arabidopsis thaliana (Mouse-ear cress) PE=3 SV=1	PREDICTED: peroxidase 41-like [Prunus mume]	K00430|0|pmum:103338299|K00430 peroxidase [EC:1.11.1.7] | (RefSeq) peroxidase 41-like	0	0	0	0	0	0	0	0	0	0	0	0	0	0	0	0	0	0	0	0
	PsSY0020701	Probable mannitol dehydrogenase GN=CAD OS=Fragaria ananassa (Strawberry) PE=2 SV=1	PREDICTED: probable mannitol dehydrogenase [Prunus mume]	K00083|0|pmum:103335236|K00083 cinnamyl-alcohol dehydrogenase [EC:1.1.1.195] | (RefSeq) probable mannitol dehydrogenase	0.052781	0	0	0	0	0	0.076303	0.051657	0.035588	0	0	0	0	0	0	0	0.038638	0.112286	0.05107	0
	PsSY0020708	Peroxidase 51 (Precursor) OS=Arabidopsis thaliana (Mouse-ear cress) PE=2 SV=1	PREDICTED: peroxidase 73-like [Prunus mume]	K00430|0|pmum:103336895|K00430 peroxidase [EC:1.11.1.7] | (RefSeq) peroxidase 73-like	45.2947	54.9181	50.7307	81.4361	97.0761	79.8191	237.135	229.895	178.147	94.72	90.9645	113.823	124.585	130.542	62.2025	53.7201	72.5016	99.6489	78.2238	62.5389
	PsSY0020732	Shikimate O-hydroxycinnamoyltransferase GN=K19E20.4 OS=Arabidopsis thaliana (Mouse-ear cress) PE=2 SV=1	PREDICTED: shikimate O-hydroxycinnamoyltransferase-like [Prunus mume]	K13065|0|pmum:103335795|K13065 shikimate O-hydroxycinnamoyltransferase [EC:2.3.1.133] | (RefSeq) shikimate O-hydroxycinnamoyltransferase-like	2.11237	1.63804	1.92025	1.24043	1.14388	1.06991	0.339248	0.516738	0.382447	0.345116	0.349253	0.355372	1.01863	0.808803	0.619224	0.01766	0.152979	0.164384	0	0.047303
	PsSY0020733	Alpha-L-arabinofuranosidase (Precursor) OS=Medicago sativa subsp. varia (Alfalfa) PE=2 SV=1	PREDICTED: lysosomal beta glucosidase isoform X2 [Prunus mume]	K05349|0|pmum:103331025|K05349 beta-glucosidase [EC:3.2.1.21] | (RefSeq) beta-glucosidase BoGH3B	4.1054	6.03058	6.61832	7.16874	7.40861	6.91838	9.48104	9.9091	9.41389	4.89122	4.42051	5.42155	5.04635	6.52736	6.19079	3.97484	2.87035	2.09903	2.06689	2.63524
	PsSY0020810	Phenylalanine ammonia-lyase 1 GN=PAL1 OS=Prunus avium (Cherry) PE=2 SV=1	phenylalanine ammonia lyase [Prunus salicina]	K10775|0|pmum:103342143|K10775 phenylalanine ammonia-lyase [EC:4.3.1.24] | (RefSeq) phenylalanine ammonia-lyase 1	3.47223	8.59929	6.25719	6.82271	4.87058	6.05204	43.2897	43.1011	34.785	34.3008	43.493	30.5851	11.4993	16.0971	10.5977	15.4433	18.8889	9.1999	9.60378	16.841
	PsSY0020891	Beta-glucosidase 42 GN=BGLU42 OS=Arabidopsis thaliana (Mouse-ear cress) PE=2 SV=1	hypothetical protein PRUPE_ppa006142mg [Prunus persica]	K01188|4.38162e-139|pper:PRUPE_ppa006142mg|K01188 beta-glucosidase [EC:3.2.1.21] | (RefSeq) hypothetical protein	1.70474	1.51592	1.32182	2.09309	1.6614	1.67727	1.25026	2.18793	1.68904	2.82644	4.08771	2.32073	0.443146	2.10491	2.14163	2.39245	0.920636	2.09908	1.92676	1.96977
	PsSY0021106	Beta-glucosidase 24 (Precursor) OS=Oryza sativa subsp. japonica (Rice) PE=2 SV=1	PREDICTED: beta-glucosidase 12-like [Prunus mume]	K01188|0|pmum:103318964|K01188 beta-glucosidase [EC:3.2.1.21] | (RefSeq) beta-glucosidase 12-like	0	0	0	0	0	0	0	0	0	0	0	0	0	0	0	0	0	0	0	0
	PsSY0021574	Peroxidase 18 (Precursor) GN=F27C12.28 OS=Arabidopsis thaliana (Mouse-ear cress) PE=3 SV=1	PREDICTED: peroxidase 18-like [Prunus mume]	K00430|0|pmum:103320700|K00430 peroxidase [EC:1.11.1.7] | (RefSeq) peroxidase 18-like	0	0	0	0	0	0	0	0	0	0.026031	0	0.02753	0	0	0	0	0	0	0	0
	PsSY0021645	Beta-glucosidase 12 (Precursor) OS=Oryza sativa subsp. japonica (Rice) PE=2 SV=2	unnamed protein product [Vitis vinifera]	K01188|0|cam:101506028|K01188 beta-glucosidase [EC:3.2.1.21] | (RefSeq) beta-glucosidase 12-like	0	0	0	0	0.007842	0	0.012133	0	0	0	0.688104	0.358498	0	0	0	0	0	0	0	0
	PsSY0021677	4-coumarate--CoA ligase-like 7 GN=4CLL7 OS=Arabidopsis thaliana (Mouse-ear cress) PE=1 SV=1	hypothetical protein PRUPE_ppa003893mg [Prunus persica]	K01904|0|pper:PRUPE_ppa003893mg|K01904 4-coumarate--CoA ligase [EC:6.2.1.12] | (RefSeq) hypothetical protein	6.23738	6.47083	8.30864	7.22246	7.36289	7.42903	8.84085	8.24052	6.88333	4.50567	4.70941	5.48867	13.3161	13.198	13.7724	10.4313	10.5728	7.61758	5.97971	5.22118
	PsSY0021800	Probable mannitol dehydrogenase GN=CAD OS=Fragaria ananassa (Strawberry) PE=2 SV=1	hypothetical protein PRUPE_ppa016742mg, partial [Prunus persica]	K00083|1.67945e-137|pper:PRUPE_ppa016742mg|K00083 cinnamyl-alcohol dehydrogenase [EC:1.1.1.195] | (RefSeq) hypothetical protein	0	0	0	0	0	0	0.113634	0	0	0	0	0	0	0	0	0	0	0.069427	0	0
	PsSY0021895	Anthocyanidin 3-O-glucosyltransferase 5 GN=GT5 OS=Manihot esculenta (Cassava) PE=2 SV=1	hypothetical protein PRUPE_ppa025290mg [Prunus persica]	K12356|0|pper:PRUPE_ppa025290mg|K12356 coniferyl-alcohol glucosyltransferase [EC:2.4.1.111] | (RefSeq) hypothetical protein	0	0	0	0	0	0	0	0	0.030377	0.10009	0.044589	0	0	0	0	0	0	0.326822	1.35163	0.246492
	PsSY0021963	Probable cinnamyl alcohol dehydrogenase 1 GN=F28P22.13 OS=Arabidopsis thaliana (Mouse-ear cress) PE=2 SV=1	PREDICTED: probable cinnamyl alcohol dehydrogenase 1 [Prunus mume]	K00083|0|pmum:103329119|K00083 cinnamyl-alcohol dehydrogenase [EC:1.1.1.195] | (RefSeq) probable cinnamyl alcohol dehydrogenase 1	49.4577	44.1962	50.291	57.8135	56.308	54.798	58.1242	54.7096	46.6382	39.2917	37.9301	44.2553	83.9959	78.0415	77.7876	122.929	57.9889	64.6359	52.8228	43.1443
	PsSY0022332	Peroxidase 23 (Precursor) GN=T19C21.12 OS=Arabidopsis thaliana (Mouse-ear cress) PE=2 SV=1	PREDICTED: putative Peroxidase 48 [Prunus mume]	K00430|8.44158e-79|pmum:103339214|K00430 peroxidase [EC:1.11.1.7] | (RefSeq) putative Peroxidase 48	0	0	0	0	0	0	0	0	0	0	0	0	0	0	0	0	0	0	0	0
	PsSY0022463	Peroxidase 25 (Precursor) GN=T26J13.7 OS=Arabidopsis thaliana (Mouse-ear cress) PE=2 SV=2	PREDICTED: LOW QUALITY PROTEIN: peroxidase 25 [Prunus mume]	K00430|0|pmum:103341155|K00430 peroxidase [EC:1.11.1.7] | (RefSeq) peroxidase 25	11.7698	11.4708	8.94456	14.6362	11.6773	8.61469	18.4429	14.3531	9.02746	17.2567	19.9553	11.5253	12.5042	8.52769	14.818	17.8265	15.6634	7.86975	8.92479	11.6166
	PsSY0022528	Peroxidase 15 {ECO:0000303|PubMed:17936696} (Precursor) OS=Ipomoea batatas (Sweet potato) PE=1 SV=1	PREDICTED: peroxidase A2-like [Prunus mume]	K00430|0|pmum:103327462|K00430 peroxidase [EC:1.11.1.7] | (RefSeq) peroxidase A2-like	21.5398	32.6461	16.0185	16.7332	25.9668	24.5605	7.86319	6.94619	5.4398	4.3084	3.88383	8.51148	3.35576	1.4699	3.87542	0.090763	0.19543	0.106181	0	0.060815
	PsSY0023037	Probable peroxidase 26 (Precursor) GN=T1O24.22 OS=Arabidopsis thaliana (Mouse-ear cress) PE=2 SV=2	hypothetical protein PRUPE_ppa026551mg [Prunus persica]	K00430|0|pper:PRUPE_ppa026551mg|K00430 peroxidase [EC:1.11.1.7] | (RefSeq) hypothetical protein	0	0.54807	0.332452	0	0.618302	0	0.106868	0	0	0	0	0.272927	0	0	0	0	0	0	0	0
	PsSY0023219	Alpha-L-arabinofuranosidase (Precursor) OS=Medicago sativa subsp. varia (Alfalfa) PE=2 SV=1	PREDICTED: lysosomal beta glucosidase-like [Prunus mume]	K05349|0|pper:PRUPE_ppa003012mg|K05349 beta-glucosidase [EC:3.2.1.21] | (RefSeq) hypothetical protein	8.91622	8.95237	11.8915	12.5241	12.6794	14.7673	9.69046	11.3966	10.694	12.4624	12.17	12.5343	12.0214	13.9985	13.1801	12.4221	11.0686	11.9796	8.52312	9.47841
	PsSY0023371	Peroxidase 3 (Precursor) GN=YUP8H12.13 OS=Arabidopsis thaliana (Mouse-ear cress) PE=2 SV=1	PREDICTED: peroxidase 3-like [Prunus mume]	K00430|0|pmum:103333845|K00430 peroxidase [EC:1.11.1.7] | (RefSeq) peroxidase 3-like	0	0	0	0	0	0	0	0	0	0	0	0	0	0	0	0	0	0	0	0
	PsSY0023396	Spermidine hydroxycinnamoyl transferase GN=SHT OS=Arabidopsis thaliana (Mouse-ear cress) PE=1 SV=1	PREDICTED: spermidine hydroxycinnamoyl transferase-like [Prunus mume]	K13065|0|pmum:103330639|K13065 shikimate O-hydroxycinnamoyltransferase [EC:2.3.1.133] | (RefSeq) spermidine hydroxycinnamoyl transferase-like	0	0	0	0	0	0	0	0	0	0	0	0	0	0	0	0	0	0	0	0
	PsSY0023420	Peroxidase 12 (Precursor) OS=Arabidopsis thaliana (Mouse-ear cress) PE=1 SV=1	PREDICTED: peroxidase 12 [Prunus mume]	K00430|0|pmum:103336232|K00430 peroxidase [EC:1.11.1.7] | (RefSeq) peroxidase 12	126.775	201.673	179.244	85.6113	88.6794	89.4519	86.0939	73.2271	64.2394	97.0363	97.1772	101.844	92.595	68.2207	74.3783	45.4376	54.0056	27.1933	40.2361	25.6909
	PsSY0023422	Peroxidase 4 {ECO:0000250|UniProtKB:Q42578} (Precursor) OS=Vitis vinifera (Grape) PE=1 SV=1	PREDICTED: peroxidase 4-like [Prunus mume]	K00430|0|pmum:103332863|K00430 peroxidase [EC:1.11.1.7] | (RefSeq) peroxidase 4-like	1.00376	0.847384	2.42372	0.903734	1.00881	0.776304	0.576476	0.657779	0.517028	0.268678	0.316331	0.526182	0.558563	0.331215	1.98188	0.094063	0.382708	0.188211	0.034172	0.257901
	PsSY0023746	Caffeic acid 3-O-methyltransferase GN=COMT1 OS=Prunus dulcis (Almond) PE=2 SV=1	PREDICTED: caffeic acid 3-O-methyltransferase [Prunus mume]	K13066|0|pmum:103333559|K13066 caffeic acid 3-O-methyltransferase [EC:2.1.1.68] | (RefSeq) caffeic acid 3-O-methyltransferase	47.886	51.9608	47.6682	73.2841	70.0622	73.2224	105.236	103.588	93.5483	88.8204	85.0934	87.2646	58.5733	57.9628	47.7512	82.5059	67.8571	96.802	61.599	66.2395
	PsSY0023825	Alpha-L-arabinofuranosidase (Precursor) OS=Medicago sativa subsp. varia (Alfalfa) PE=2 SV=1	PREDICTED: lysosomal beta glucosidase-like [Prunus mume]	K05349|0|pmum:103339007|K05349 beta-glucosidase [EC:3.2.1.21] | (RefSeq) beta-glucosidase BoGH3B-like	4.42575	3.20914	2.28106	3.50813	1.75942	2.10698	2.67569	1.74797	2.33491	1.32823	1.30065	1.27862	2.56039	1.63278	1.90817	1.24159	1.94859	1.27857	1.45646	1.0197
	PsSY0023914	Beta-glucosidase 12 (Precursor) OS=Oryza sativa subsp. japonica (Rice) PE=2 SV=2	amygdalin hydrolase isoform AH I precursor [Prunus serotina]	K01188|0|pmum:103341890|K01188 beta-glucosidase [EC:3.2.1.21] | (RefSeq) beta-glucosidase 12-like	20.0161	15.6718	19.3866	67.4545	60.3862	61.5054	142.173	193.301	177.654	93.2079	90.1724	125.759	108.173	107.666	120.529	91.681	123.768	136.979	86.1245	101.677
	PsSY0023928	Vinorine synthase GN=ACT OS=Rauvolfia serpentina (Serpentine wood) PE=1 SV=2	PREDICTED: vinorine synthase-like [Prunus mume]	K13065|0|pmum:103321944|K13065 shikimate O-hydroxycinnamoyltransferase [EC:2.3.1.133] | (RefSeq) vinorine synthase-like	12.2132	14.5318	10.9164	16.3576	10.0881	8.61202	10.3578	8.66822	6.90316	7.69968	7.37477	5.9058	16.5996	9.68514	12.8085	9.01089	12.1116	23.0907	12.5565	13.1188
	PsSY0023959	4-coumarate--CoA ligase-like 6 GN=4CLL6 OS=Arabidopsis thaliana (Mouse-ear cress) PE=2 SV=2	PREDICTED: LOW QUALITY PROTEIN: 4-coumarate--CoA ligase-like 6 [Prunus mume]	K01904|0|pmum:103339665|K01904 4-coumarate--CoA ligase [EC:6.2.1.12] | (RefSeq) 4-coumarate--CoA ligase-like 6	0.178543	0.149288	0.127455	0.118355	0.027698	0.175701	0.108766	0.083155	0.011843	0.180002	0.092665	0.140804	0.125557	0.13007	0.144729	0.057905	0.012669	0.034306	0.061319	0.169763
	PsSY0024049	Beta-glucosidase 10 (Precursor) OS=Oryza sativa subsp. japonica (Rice) PE=2 SV=1	PREDICTED: beta-glucosidase 24-like [Prunus mume]	K01188|0|pmum:103338213|K01188 beta-glucosidase [EC:3.2.1.21] | (RefSeq) beta-glucosidase 24-like	0	0	0	0	0	0	0	0	0	0	0	0	0	0	0	0	0	0	0	0
	PsSY0024203	--	PREDICTED: beta-glucosidase 13-like [Pyrus x bretschneideri]	K01188|5.56187e-15|pxb:103931038|K01188 beta-glucosidase [EC:3.2.1.21] | (RefSeq) beta-glucosidase 13-like	0	0	0	0	0	0	0	0	0	0	0	0	0	0	0	0	0	0	0	0
	PsSY0024211	Phenylalanine ammonia-lyase GN=PAL6 OS=Citrus limon (Lemon) PE=2 SV=1	hypothetical protein CICLE_v10010874mg [Citrus clementina]	K10775|1.83725e-80|cic:CICLE_v10010874mg|K10775 phenylalanine ammonia-lyase [EC:4.3.1.24] | (RefSeq) hypothetical protein	0	0	0	0	0	0	0	0	0	0	0	0	0	0	0	0	0	0	0	0
	PsSY0024288	Probable caffeoyl-CoA O-methyltransferase At4g26220 GN=At4g26220 OS=Arabidopsis thaliana (Mouse-ear cress) PE=2 SV=1	PREDICTED: probable caffeoyl-CoA O-methyltransferase At4g26220 isoform X1 [Prunus mume]	K00588|2.12981e-172|pmum:103340769|K00588 caffeoyl-CoA O-methyltransferase [EC:2.1.1.104] | (RefSeq) probable caffeoyl-CoA O-methyltransferase At4g26220	0	0	0	0	0.126353	0	0.072664	0	0.01977	0	0	0	0	0	0	0	0	0	0	0
	PsSY0024397	Peroxidase 21 (Precursor) GN=T2N18.11 OS=Arabidopsis thaliana (Mouse-ear cress) PE=1 SV=1	PREDICTED: peroxidase 21 [Prunus mume]	K00430|0|pmum:103337963|K00430 peroxidase [EC:1.11.1.7] | (RefSeq) peroxidase 21	0.707102	0.706795	0.959107	0.719288	0.983329	1.18485	1.38243	0.582387	0.783891	0.775128	0.637449	1.1061	3.68575	4.38772	4.21232	0.27726	0.396247	1.31019	0.775146	1.02675
	PsSY0024657	Peroxidase 5 {ECO:0000250|UniProtKB:P22195} (Precursor) OS=Vitis vinifera (Grape) PE=1 SV=2	PREDICTED: peroxidase 5-like [Prunus mume]	K00430|0|pmum:103344493|K00430 peroxidase [EC:1.11.1.7] | (RefSeq) peroxidase 5-like	0	0.025102	0	0	0	0	0.104156	0	0	0.365845	0	0.39328	0	0	0	0	0.023034	0.150359	0	0.05319
	PsSY0024743	Vicianin hydrolase {ECO:0000312|EMBL:ABD03937.1} (Precursor; Fragment) OS=Vicia sativa subsp. nigra (Common vetch) PE=1 SV=1	PREDICTED: vicianin hydrolase-like isoform X1 [Prunus mume]	K01188|0|pmum:103330511|K01188 beta-glucosidase [EC:3.2.1.21] | (RefSeq) vicianin hydrolase	6.14905	7.20423	8.4104	6.20067	5.63625	6.25606	2.40567	2.68413	3.34847	2.15291	1.9426	2.31864	2.23682	3.88175	2.63353	0.82222	0.379343	0.289021	0.142166	0.08349
	PsSY0024757	Beta-glucosidase 11 (Precursor) GN=BGLU11 OS=Arabidopsis thaliana (Mouse-ear cress) PE=2 SV=2	PREDICTED: beta-glucosidase 11-like [Prunus mume]	K01188|0|pmum:103343477|K01188 beta-glucosidase [EC:3.2.1.21] | (RefSeq) beta-glucosidase 11-like	0	0	0	0	0	0	0	0	0	0	0.043096	0	0	0.078833	0	0	0	0	0	0
	PsSY0024916	Spermidine hydroxycinnamoyl transferase GN=SHT OS=Arabidopsis thaliana (Mouse-ear cress) PE=1 SV=1	PREDICTED: spermidine hydroxycinnamoyl transferase [Prunus mume]	K13065|0|pper:PRUPE_ppa005563mg|K13065 shikimate O-hydroxycinnamoyltransferase [EC:2.3.1.133] | (RefSeq) hypothetical protein	0	0	0	0	0	0	0	0	0	0	0	0	0	0	0	0	0	0	0	0
	PsSY0025111	Aldehyde dehydrogenase family 2 member C4 GN=MOB24.3 OS=Arabidopsis thaliana (Mouse-ear cress) PE=1 SV=2	PREDICTED: aldehyde dehydrogenase family 2 member C4 [Prunus mume]	K12355|0|pmum:103340918|K12355 coniferyl-aldehyde dehydrogenase [EC:1.2.1.68] | (RefSeq) aldehyde dehydrogenase family 2 member C4	15.3364	22.0685	14.6883	13.9341	10.562	0.005984	7.95565	6.50404	9.00926	7.35568	9.66856	8.21635	1.17557	5.31518	3.53395	3.56247	3.05467	1.51421	1.30854	0.968525
	PsSY0025323	Probable cinnamyl alcohol dehydrogenase 9 GN=T22F8.230 OS=Arabidopsis thaliana (Mouse-ear cress) PE=2 SV=2	hypothetical protein PRUPE_ppa007678mg [Prunus persica]	K00083|0|pper:PRUPE_ppa007678mg|K00083 cinnamyl-alcohol dehydrogenase [EC:1.1.1.195] | (RefSeq) hypothetical protein	0	0	0	0	0	0	0	0	0	0	0	0	0	0	0	0	0	0	0	0
	PsSY0025456	Beta-glucosidase 24 (Precursor) OS=Oryza sativa subsp. japonica (Rice) PE=2 SV=1	PREDICTED: beta-glucosidase 24-like [Prunus mume]	K01188|0|pmum:103329594|K01188 beta-glucosidase [EC:3.2.1.21] | (RefSeq) beta-glucosidase 24-like	0	0	0	0	0	0	0	0	0	0	0	0	0	0	0	0	0	0	0	0
	PsSY0025662	Peroxidase 7 (Precursor) OS=Arabidopsis thaliana (Mouse-ear cress) PE=2 SV=1	PREDICTED: peroxidase 7 [Prunus mume]	K00430|0|pmum:103325534|K00430 peroxidase [EC:1.11.1.7] | (RefSeq) peroxidase 7	0	0	0	0	0	0	0	0	0	0	0	0	0	0	0	0	0	0	0	0
	PsSY0025666	Peroxidase 11 (Precursor) OS=Arabidopsis thaliana (Mouse-ear cress) PE=1 SV=1	PREDICTED: peroxidase 11 [Prunus mume]	K00430|0|pmum:103341982|K00430 peroxidase [EC:1.11.1.7] | (RefSeq) peroxidase 11	0	0	0	0	0	0	0	0	0	0	0	0	0	0	0	0.035605	0	0	0	0
	PsSY0025844	Beta-glucosidase 12 (Precursor) OS=Oryza sativa subsp. japonica (Rice) PE=2 SV=2	PREDICTED: cyanogenic beta-glucosidase-like [Prunus mume]	K01188|0|pmum:103334829|K01188 beta-glucosidase [EC:3.2.1.21] | (RefSeq) cyanogenic beta-glucosidase-like	5.31965	6.20703	6.76959	5.51018	5.75758	4.59244	3.61796	2.93692	3.15696	4.02844	3.66041	4.25611	1.3481	1.5334	1.75459	0.36664	0.498886	0.082115	0.035483	0.154507
	PsSY0025993	Anthocyanidin 3-O-glucosyltransferase 5 GN=GT5 OS=Manihot esculenta (Cassava) PE=2 SV=1	hypothetical protein PRUPE_ppa005112mg [Prunus persica]	K12356|0|pper:PRUPE_ppa005112mg|K12356 coniferyl-alcohol glucosyltransferase [EC:2.4.1.111] | (RefSeq) hypothetical protein	16.292	14.1538	3.44696	13.4366	18.7227	15.0368	16.4622	23.6925	22.5604	26.4876	31.5068	28.2581	16.2984	13.9982	12.6003	14.1961	11.5608	24.3277	18.4284	16.731
	PsSY0026064	Probable mannitol dehydrogenase GN=CAD OS=Fragaria ananassa (Strawberry) PE=2 SV=1	hypothetical protein PRUPE_ppa007615mg [Prunus persica]	K00083|0|pper:PRUPE_ppa007615mg|K00083 cinnamyl-alcohol dehydrogenase [EC:1.1.1.195] | (RefSeq) hypothetical protein	58.8209	91.793	29.3787	43.1229	26.3394	25.2019	29.9295	12.6861	7.43262	5.43322	10.225	9.18129	32.7627	23.564	12.2553	6.87655	17.3429	11.6986	12.428	6.2255
	PsSY0026099	BAHD acyltransferase At5g47980 GN=BAHD1 OS=Arabidopsis thaliana (Mouse-ear cress) PE=2 SV=1	PREDICTED: BAHD acyltransferase At5g47980-like [Prunus mume]	K13065|0|pmum:103325687|K13065 shikimate O-hydroxycinnamoyltransferase [EC:2.3.1.133] | (RefSeq) BAHD acyltransferase At5g47980-like	0	0.032281	0.141541	0.026547	0.031203	0.037057	0	0	0	0	0	0	0.182876	0.314292	0.02362	0.02552	0.111235	0	0.068784	0.096889
	PsSY0026204	Probable caffeoyl-CoA O-methyltransferase At4g26220 GN=At4g26220 OS=Arabidopsis thaliana (Mouse-ear cress) PE=2 SV=1	PREDICTED: probable caffeoyl-CoA O-methyltransferase At4g26220 [Prunus mume]	K00588|5.03896e-173|pmum:103340770|K00588 caffeoyl-CoA O-methyltransferase [EC:2.1.1.104] | (RefSeq) probable caffeoyl-CoA O-methyltransferase At4g26220	17.0801	14.6357	14.4284	16.7445	16.4152	17.5981	14.916	16.5921	16.5634	10.6938	11.5905	14.4214	20.3211	17.0021	19.1747	17.1673	18.0576	17.3918	17.4679	18.8723
	PsSY0026222	Spermidine hydroxycinnamoyl transferase GN=SHT OS=Arabidopsis thaliana (Mouse-ear cress) PE=1 SV=1	PREDICTED: spermidine hydroxycinnamoyl transferase [Prunus mume]	K13065|0|pper:PRUPE_ppa005563mg|K13065 shikimate O-hydroxycinnamoyltransferase [EC:2.3.1.133] | (RefSeq) hypothetical protein	0	0	0	0	0	0	0	0	0	0	0	0	0	0	0	0	0	0	0	0
	PsSY0026809	Beta-glucosidase 11 (Precursor) GN=BGLU11 OS=Arabidopsis thaliana (Mouse-ear cress) PE=2 SV=2	PREDICTED: beta-glucosidase 11-like [Prunus mume]	K01188|0|pmum:103343477|K01188 beta-glucosidase [EC:3.2.1.21] | (RefSeq) beta-glucosidase 11-like	0.634737	0.405608	0.34029	0.714115	0.987062	0.913528	0.424103	0.499198	0.097935	0.36376	0.473165	0.706242	0.237874	0.429108	0.359175	0.262951	0.343828	0.416609	0.160305	0.152303
	PsSY0027120	Caffeic acid 3-O-methyltransferase GN=COMT OS=Capsicum annuum (Bell pepper) PE=2 SV=2	uncharacterized protein LOC103342359 [Prunus mume]	K13066|0|pmum:103342359|K13066 caffeic acid 3-O-methyltransferase [EC:2.1.1.68] | (RefSeq) OMT1; caffeic acid 3-O-methyltransferase-like	0.542416	1.19313	0.967275	1.44837	1.63388	0.887845	0.582106	0.404849	0.296326	0.413737	0.652853	0.213704	0.17913	0.264223	0.100013	0	0.035533	0.147432	0.064114	0
	PsSY0027170	Beta-glucosidase 44 (Precursor) GN=BGLU44 OS=Arabidopsis thaliana (Mouse-ear cress) PE=2 SV=1	hypothetical protein PRUPE_ppa004380mg [Prunus persica]	K05350|0|pper:PRUPE_ppa004380mg|K05350 beta-glucosidase [EC:3.2.1.21] | (RefSeq) hypothetical protein	0.145367	0.27175	0.213897	0.033082	0.074739	0.122017	0.026834	0	0	0	0	0	0.244468	0.156376	0.039148	0.021212	0	0	0	0
	PsSY0027191	Peroxidase 42 (Precursor) OS=Arabidopsis thaliana (Mouse-ear cress) PE=1 SV=2	hypothetical protein PRUPE_ppa008503mg [Prunus persica]	K00430|0|pper:PRUPE_ppa008503mg|K00430 peroxidase [EC:1.11.1.7] | (RefSeq) hypothetical protein	168.365	161.685	250.611	115.729	151.217	78.147	33.09	23.366	24.7395	18.8553	12.3213	16.1068	12.0484	20.0403	14.3785	0.354479	0.458553	0.305044	0.408051	0.182394
	PsSY0027277	Peroxidase 15 {ECO:0000303|PubMed:17936696} (Precursor) OS=Ipomoea batatas (Sweet potato) PE=1 SV=1	PREDICTED: peroxidase A2-like isoform X2 [Prunus mume]	K00430|0|pper:PRUPE_ppa007826mg|K00430 peroxidase [EC:1.11.1.7] | (RefSeq) hypothetical protein	6.90616	8.76791	9.53336	3.88797	5.53407	5.13205	1.93897	0.61108	0.745885	0.699773	0.155363	0.023087	0	0	0	0	0	0	0	0
	PsSY0027366	Shikimate O-hydroxycinnamoyltransferase GN=K19E20.4 OS=Arabidopsis thaliana (Mouse-ear cress) PE=2 SV=1	PREDICTED: shikimate O-hydroxycinnamoyltransferase-like [Prunus mume]	K13065|0|pmum:103328191|K13065 shikimate O-hydroxycinnamoyltransferase [EC:2.3.1.133] | (RefSeq) shikimate O-hydroxycinnamoyltransferase-like	0	0	0	0	0	0	0	0	0	0	0	0	0	0	0.028079	0	0	0	0	0
	PsSY0027389	Beta-glucosidase 40 (Precursor) GN=BGLU40 OS=Arabidopsis thaliana (Mouse-ear cress) PE=2 SV=1	hypothetical protein PRUPE_ppa015619mg [Prunus persica]	K01188|0|pper:PRUPE_ppa015619mg|K01188 beta-glucosidase [EC:3.2.1.21] | (RefSeq) hypothetical protein	1.44006	2.56027	0.956571	3.31272	2.36387	2.08341	11.4124	14.9151	8.31817	10.8708	9.78402	9.36936	11.5699	10.9974	13.5725	32.6738	80.488	144.234	347.86	310.037
	PsSY0027615	Beta-glucosidase 45 (Precursor) GN=BGLU45 OS=Arabidopsis thaliana (Mouse-ear cress) PE=1 SV=1	PREDICTED: LOW QUALITY PROTEIN: beta-glucosidase 45-like [Prunus mume]	K05350|0|pmum:103324510|K05350 beta-glucosidase [EC:3.2.1.21] | (RefSeq) beta-glucosidase 45-like	0	0	0	0	0	0	0	0.022055	0.0215	0	0	0.008842	0	0.028809	0	0	0	0	0	0
	PsSY0027627	Lignin-forming anionic peroxidase (Precursor) OS=Nicotiana sylvestris (Wood tobacco) PE=2 SV=1	PREDICTED: lignin-forming anionic peroxidase-like [Prunus mume]	K00430|0|pmum:103321020|K00430 peroxidase [EC:1.11.1.7] | (RefSeq) lignin-forming anionic peroxidase-like	0	0	0	0	0	0	0	0	0	0	0.261883	0.118788	0	0	0	0	0	0	0	0
	PsSY0027666	Caffeoylshikimate esterase GN=CSE OS=Arabidopsis thaliana (Mouse-ear cress) PE=1 SV=1	hypothetical protein PRUPE_ppa008845mg [Prunus persica]	K18368|0|pper:PRUPE_ppa008845mg|K18368 caffeoylshikimate esterase [EC:3.1.1.-] | (RefSeq) hypothetical protein	4.94216	9.71955	6.81916	6.33552	6.7115	4.80272	5.83999	5.20374	4.22472	3.72455	3.98235	4.79438	6.96056	7.69422	5.88351	3.27986	3.39794	4.17464	3.10809	1.42731
	PsSY0027674	4-coumarate--CoA ligase-like 7 GN=4CLL7 OS=Arabidopsis thaliana (Mouse-ear cress) PE=1 SV=1	PREDICTED: 4-coumarate--CoA ligase-like 7 [Prunus mume]	K01904|0|pmum:103339831|K01904 4-coumarate--CoA ligase [EC:6.2.1.12] | (RefSeq) 4-coumarate--CoA ligase-like 7	41.2576	44.933	42.2974	51.2294	52.9114	51.1592	64.4652	64.1135	61.2808	52.367	54.5619	61.4557	48.4014	52.2071	41.0087	34.5373	35.6662	51.7684	25.6779	28.5607
	PsSY0028159	Beta-glucosidase 12 (Precursor) OS=Oryza sativa subsp. japonica (Rice) PE=2 SV=2	PREDICTED: beta-glucosidase 12-like [Prunus mume]	K01188|0|pmum:103341913|K01188 beta-glucosidase [EC:3.2.1.21] | (RefSeq) cyanogenic beta-glucosidase-like	0	0	0	0	0	0	0	0	0	0	0	0	0	0	0	0	0	0	0	0
	PsSY0028213	Peroxidase N (Precursor) GN=HRPN OS=Armoracia rusticana (Horseradish) PE=2 SV=1	hypothetical protein PRUPE_ppb006944mg [Prunus persica]	K00430|0|pper:PRUPE_ppb006944mg|K00430 peroxidase [EC:1.11.1.7] | (RefSeq) hypothetical protein	0	0	0	0	0	0	0	0	0	0	0	0	0.091897	0.433146	0.221208	0	0	0.1062	0.084032	0.131812
	PsSY0028275	Beta-glucosidase 24 (Precursor) OS=Oryza sativa subsp. japonica (Rice) PE=2 SV=1	PREDICTED: beta-glucosidase 12-like [Prunus mume]	K01188|0|pmum:103339622|K01188 beta-glucosidase [EC:3.2.1.21] | (RefSeq) beta-glucosidase 12-like	0	0	0	0	0	0	0	0	0	0	0	0	0	0	0	0	0	0	0	0
	PsSY0028380	4-coumarate--CoA ligase 2 OS=Glycine max (Soybean) PE=2 SV=2	PREDICTED: 4-coumarate--CoA ligase 2 [Prunus mume]	K01904|0|pmum:103333496|K01904 4-coumarate--CoA ligase [EC:6.2.1.12] | (RefSeq) 4-coumarate--CoA ligase 2	4.22617	6.07755	6.10398	3.02572	3.2168	3.24725	6.66212	5.34603	5.92634	5.29316	6.72447	4.61674	9.60081	11.701	10.1403	11.6057	16.9301	10.5606	7.86918	11.9133
	PsSY0028479	Peroxidase 29 (Precursor) OS=Arabidopsis thaliana (Mouse-ear cress) PE=2 SV=2	PREDICTED: peroxidase 29 [Prunus mume]	K00430|0|pmum:103323176|K00430 peroxidase [EC:1.11.1.7] | (RefSeq) peroxidase 29	0.236809	0.184564	0.278158	0	0	0.04847	0	0	0	0	0	0	0	0	0	0	0	0	0	0.042384
	PsSY0028749	Beta-glucosidase 12 (Precursor) OS=Oryza sativa subsp. japonica (Rice) PE=2 SV=2	PREDICTED: beta-glucosidase 12-like [Prunus mume]	K01188|0|pmum:103332128|K01188 beta-glucosidase [EC:3.2.1.21] | (RefSeq) beta-glucosidase 12-like	0	0	0	0	0	0	0	0	0	0	0	0.674752	0	0	0	0	0	0	0	0
	PsSY0028811	Cytochrome P450 98A2 GN=CYP98A2 OS=Glycine max (Soybean) PE=2 SV=1	hypothetical protein PRUPE_ppa004404mg [Prunus persica]	K09754|0|pper:PRUPE_ppa004404mg|K09754 coumaroylquinate(coumaroylshikimate) 3'-monooxygenase [EC:1.14.13.36] | (RefSeq) hypothetical protein	14.8622	14.4171	28.6854	16.7819	19.0523	21.8791	25.7382	19.1726	21.6954	27.3779	28.762	20.9399	13.056	15.7568	14.6957	12.9486	14.4227	23.2932	33.0486	27.8659
	PsSY0028828	Shikimate O-hydroxycinnamoyltransferase GN=K19E20.4 OS=Arabidopsis thaliana (Mouse-ear cress) PE=2 SV=1	PREDICTED: shikimate O-hydroxycinnamoyltransferase-like [Prunus mume]	K13065|0|pmum:103323133|K13065 shikimate O-hydroxycinnamoyltransferase [EC:2.3.1.133] | (RefSeq) shikimate O-hydroxycinnamoyltransferase-like	0.067795	0.033954	0	0.084581	0.052968	0.070444	0.032669	0.033176	0.049707	0.042583	0.02443	0.022977	5.59011	7.9696	7.71967	3.42106	3.93314	2.0408	1.09438	1.49947
	PsSY0029081	Shikimate O-hydroxycinnamoyltransferase GN=HST OS=Nicotiana tabacum (Common tobacco) PE=1 SV=1	hypothetical protein PRUPE_ppa027223mg [Prunus persica]	K13065|0|pper:PRUPE_ppa027223mg|K13065 shikimate O-hydroxycinnamoyltransferase [EC:2.3.1.133] | (RefSeq) hypothetical protein	0	0	0.049086	0	0	0	0	0	0	0	0	0	0	0	0	0	0	0	0	0
	PsSY0029112	Trans-cinnamate 4-monooxygenase GN=CYP73A2 OS=Vigna radiata var. radiata (Mung bean) PE=1 SV=1	cinnamate 4-hydroxylase [Prunus cerasifera x Prunus munsoniana]	K00487|0|pper:PRUPE_ppa004544mg|K00487 trans-cinnamate 4-monooxygenase [EC:1.14.13.11] | (RefSeq) hypothetical protein	31.0766	40.0144	32.6163	52.0586	50.141	58.0235	249.238	263.45	225.992	163.047	178.914	158.228	161.123	178.805	148.909	150.198	227.653	228.109	217.458	251.92
	PsSY0029158	Peroxidase 53 (Precursor) GN=MPH15.8 OS=Arabidopsis thaliana (Mouse-ear cress) PE=1 SV=1	PREDICTED: peroxidase A2-like [Prunus mume]	K00430|0|pmum:103339405|K00430 peroxidase [EC:1.11.1.7] | (RefSeq) peroxidase A2-like	9.76422	6.0338	9.79291	9.66648	6.16006	5.9412	3.32537	3.77512	1.99178	0.620297	0.832283	1.08806	2.90291	3.78586	2.40644	0.372768	0.033724	0	0	0
	PsSY0029340	Peroxidase 66 (Precursor) GN=MJM18.4 OS=Arabidopsis thaliana (Mouse-ear cress) PE=2 SV=1	PREDICTED: peroxidase 66 [Prunus mume]	K00430|0|pmum:103333273|K00430 peroxidase [EC:1.11.1.7] | (RefSeq) peroxidase 66	0.86603	0.493489	0.731485	0.627525	0.820989	0.588298	0.142936	0.116173	0.523754	0	0.078973	0.121286	0.207523	0.159385	0	0.151043	0.046625	0	0	0
	PsSY0029522	Beta-glucosidase 24 (Precursor) OS=Oryza sativa subsp. japonica (Rice) PE=2 SV=1	hypothetical protein PRUPE_ppa021225mg, partial [Prunus persica]	K01188|0|pper:PRUPE_ppa021225mg|K01188 beta-glucosidase [EC:3.2.1.21] | (RefSeq) hypothetical protein	0	0	0	0	0	0	0	0	0	0	0	0	0	0	0	0	0	0	0	0
	PsSY0029530	--	hypothetical protein PRUPE_ppa019031mg, partial [Prunus persica]	K00083|1.48884e-09|pper:PRUPE_ppa019031mg|K00083 cinnamyl-alcohol dehydrogenase [EC:1.1.1.195] | (RefSeq) hypothetical protein	0	0	0	0	0	0.030638	0	0	0	0	0	0	0	0	0	0	0	0	0	0
	PsSY0029644	Cytochrome P450 98A2 GN=CYP98A2 OS=Glycine max (Soybean) PE=2 SV=1	hypothetical protein PRUPE_ppa016144mg [Prunus persica]	K09754|0|pper:PRUPE_ppa016144mg|K09754 coumaroylquinate(coumaroylshikimate) 3'-monooxygenase [EC:1.14.13.36] | (RefSeq) hypothetical protein	0	0	0	0	0	0	0	0	0	0	0	0	0	0	0	0	0	0	0	0
	PsSY0030044	Peroxidase 4 {ECO:0000250|UniProtKB:Q42578} (Precursor) OS=Vitis vinifera (Grape) PE=1 SV=1	PREDICTED: peroxidase P7-like [Prunus mume]	K00430|0|pmum:103328321|K00430 peroxidase [EC:1.11.1.7] | (RefSeq) peroxidase P7-like	0	0	0.183753	0	0	0	0	0	0	0	0	0	0	0.079484	0	0	0	0.048675	0.044277	0
	Prunus_salicina_newGene_1882	Cationic peroxidase 1 OS=Arachis hypogaea OX=3818 GN=PNC1 PE=1 SV=2	PREDICTED: cationic peroxidase 1-like [Prunus mume]	K00430|0|pmum:103329064|K00430 peroxidase [EC:1.11.1.7] | (RefSeq) cationic peroxidase 1-like	1.38827	2.45671	1.60849	0.171182	0.241954	0.484808	7.47611	2.90361	4.91915	2.42874	3.37824	8.01338	0.36581	0	0.028367	0	0	0	0	0
	Prunus_salicina_newGene_3533	Probable mannitol dehydrogenase OS=Fragaria ananassa OX=3747 GN=CAD PE=2 SV=1	PREDICTED: probable mannitol dehydrogenase [Prunus mume]	K00083|0|pmum:103335246|K00083 cinnamyl-alcohol dehydrogenase [EC:1.1.1.195] | (RefSeq) probable mannitol dehydrogenase	1.35871	2.4541	0.453532	1.14573	0.928846	0.951863	2.82599	1.52731	0.446004	0.155654	0.361497	0.070985	0.457404	0	0.16778	0.502986	0.818255	0.665057	1.26275	0.605572
	Prunus_salicina_newGene_3571	Beta-glucosidase 29 OS=Arabidopsis thaliana OX=3702 GN=BGLU29 PE=2 SV=2	PREDICTED: beta-glucosidase 24-like isoform X1 [Fragaria vesca subsp. vesca]	K01188|2.16653e-18|fve:101292823|K01188 beta-glucosidase [EC:3.2.1.21] | (RefSeq) beta-glucosidase 24-like	0	0	0.225212	0.254435	0.198704	0	0	0	0	0.096717	0.312122	0.250941	0	0	0.528645	0.114447	0.332974	0	0	0
	Prunus_salicina_newGene_4023	Cytochrome P450 98A2 OS=Glycine max OX=3847 GN=CYP98A2 PE=2 SV=1	PREDICTED: cytochrome P450 98A2-like [Prunus mume]	K09754|1.01916e-115|pmum:103319006|K09754 coumaroylquinate(coumaroylshikimate) 3'-monooxygenase [EC:1.14.13.36] | (RefSeq) cytochrome P450 98A2-like	0.263221	0.100808	0	0.877061	0.616072	0.237654	0.002353	0.390189	0.206443	0.18742	0.283804	0.519509	0.365379	0	0.133635	0.175561	0.013342	0.421694	0	0.088685
	Prunus_salicina_newGene_4385	--	putative Peroxidase 48 [Prunus persica]	K00430|4.24826e-30|pmum:103327056|K00430 peroxidase [EC:1.11.1.7] | (RefSeq) putative Peroxidase 48	1.36662	0.618855	1.67676	2.05247	1.85728	2.12312	1.70381	1.71336	2.05577	1.39597	1.46208	2.23245	0.685939	1.21057	1.28313	0.952943	1.02666	1.14921	0.878714	1.27594
	Prunus_salicina_newGene_4386	--	putative Peroxidase 48 [Prunus persica]	K00430|1.89762e-33|pmum:103327056|K00430 peroxidase [EC:1.11.1.7] | (RefSeq) putative Peroxidase 48	0	0	0	0.400937	0	0	0	0	0	0.977585	0	0	0	0	0	0	0	0	0	0
	Prunus_salicina_newGene_6299	Beta-glucosidase 12 OS=Oryza sativa subsp. indica OX=39946 GN=BGLU12 PE=3 SV=1	cyanogenic beta-glucosidase isoform X2 [Prunus persica]	K01188|4.75249e-134|pper:PRUPE_ppa027189mg|K01188 beta-glucosidase [EC:3.2.1.21] | (RefSeq) hypothetical protein	0	0	0	0.126817	0	0	0	0	0	0	0.199431	0.666075	0	0	0	0	0.075016	0	0.06196	0
Flavonoid biosynthesis	PsSY0000799	Bifunctional dihydroflavonol 4-reductase/flavanone 4-reductase GN=DFR OS=Pyrus communis (Pear) PE=1 SV=1	hypothetical protein PRUPE_ppa008069mg [Prunus persica]	K13082|0|pper:PRUPE_ppa008069mg|K13082 bifunctional dihydroflavonol 4-reductase/flavanone 4-reductase [EC:1.1.1.219 1.1.1.234] | (RefSeq) hypothetical protein	3.99776	5.33025	4.80808	6.84736	6.06739	4.02332	6.51097	10.3436	8.18273	8.51429	11.3914	9.38724	9.9692	17.0815	16.6508	0.45758	2.70393	1.25538	1.12569	4.68933
	PsSY0002927	BAHD acyltransferase At5g47980 GN=BAHD1 OS=Arabidopsis thaliana (Mouse-ear cress) PE=2 SV=1	PREDICTED: BAHD acyltransferase At5g47980-like [Pyrus x bretschneideri]	K13065|0|pxb:103951986|K13065 shikimate O-hydroxycinnamoyltransferase [EC:2.3.1.133] | (RefSeq) BAHD acyltransferase At5g47980-like	2.37157	2.61018	3.10734	2.31108	3.15413	2.75734	0.828608	1.02579	0.683243	1.701	1.45587	1.70887	0.889537	1.22702	0.665115	0.063054	0.365835	0	0.041608	0.071764
	PsSY0003112	Deacetylvindoline O-acetyltransferase GN=DAT OS=Catharanthus roseus (Madagascar periwinkle) PE=1 SV=1	PREDICTED: deacetylvindoline O-acetyltransferase-like [Prunus mume]	K13065|0|pmum:103321964|K13065 shikimate O-hydroxycinnamoyltransferase [EC:2.3.1.133] | (RefSeq) acylsugar acyltransferase 3-like	0.653091	0.891469	0.498583	0.552477	0.01413	0.126885	0.316153	0.452072	0.324969	0.473825	0.70333	0.656684	0.251503	0.257407	0.075448	0.514521	0.469567	0.371155	0.431078	0.089944
	PsSY0003309	Chalcone--flavonone isomerase GN=CHI OS=Pyrus communis (Pear) PE=2 SV=1	hypothetical protein PRUPE_ppa011276mg [Prunus persica]	K01859|4.23299e-147|pper:PRUPE_ppa011276mg|K01859 chalcone isomerase [EC:5.5.1.6] | (RefSeq) hypothetical protein	77.0077	71.0376	55.492	73.2109	71.1178	74.1809	146.163	158.698	160.512	148.779	162.577	144.611	118.815	101.914	118.057	111.741	180.239	133.558	143.983	143.575
	PsSY0003822	Vinorine synthase GN=ACT OS=Rauvolfia serpentina (Serpentine wood) PE=1 SV=2	PREDICTED: vinorine synthase-like [Prunus mume]	K13065|0|pmum:103321944|K13065 shikimate O-hydroxycinnamoyltransferase [EC:2.3.1.133] | (RefSeq) vinorine synthase-like	6.1752	6.37422	3.58308	6.77115	6.10012	9.15682	3.94068	2.85407	2.58908	3.19746	2.82818	6.70932	2.53288	5.40909	1.60642	3.24242	2.50826	6.63391	8.76386	2.18915
	PsSY0004179	4-hydroxycoumarin synthase 1 GN=BIS2 OS=Sorbus aucuparia (European mountain ash) PE=1 SV=1	hypothetical protein PRUPE_ppa025745mg [Prunus persica]	K00660|2.42916e-92|pper:PRUPE_ppa025745mg|K00660 chalcone synthase [EC:2.3.1.74] | (RefSeq) hypothetical protein	0	0	0	0	0	0	0	0	0	0	0	0	0	0	0	0	0	0	0	0
	PsSY0004452	Shikimate O-hydroxycinnamoyltransferase GN=HST OS=Nicotiana tabacum (Common tobacco) PE=1 SV=1	hypothetical protein PRUPE_ppa020718mg [Prunus persica]	K13065|8.09811e-121|pper:PRUPE_ppa020718mg|K13065 shikimate O-hydroxycinnamoyltransferase [EC:2.3.1.133] | (RefSeq) hypothetical protein	1.88902	1.03721	2.02495	2.6077	2.52828	2.25602	1.28818	1.42793	1.87308	1.66332	1.93758	1.83989	0.910426	1.21518	1.36476	0.371978	0.237963	0.411356	0.3405	0.199113
	PsSY0006600	Vinorine synthase GN=ACT OS=Rauvolfia serpentina (Serpentine wood) PE=1 SV=2	PREDICTED: vinorine synthase-like [Prunus mume]	K13065|0|pmum:103322001|K13065 shikimate O-hydroxycinnamoyltransferase [EC:2.3.1.133] | (RefSeq) vinorine synthase-like	0.044802	0.269267	0	0	0	0	0	0	0	0	0.032289	0.014223	0	0	0	0	0	0	0	0
	PsSY0007365	Flavonol synthase/flavanone 3-hydroxylase GN=FLS OS=Malus domestica (Apple) PE=2 SV=1	PREDICTED: flavonol synthase/flavanone 3-hydroxylase-like [Prunus mume]	K05278|0|pmum:103332909|K05278 flavonol synthase [EC:1.14.11.23] | (RefSeq) flavonol synthase/flavanone 3-hydroxylase-like	0	0	0	0	0	0	0	0	0	0	0	0	0	0	0	0	0	0	0	0
	PsSY0007598	Shikimate O-hydroxycinnamoyltransferase GN=K19E20.4 OS=Arabidopsis thaliana (Mouse-ear cress) PE=2 SV=1	hypothetical protein PRUPE_ppa019948mg [Prunus persica]	K13065|0|pper:PRUPE_ppa019948mg|K13065 shikimate O-hydroxycinnamoyltransferase [EC:2.3.1.133] | (RefSeq) hypothetical protein	0.042622	0.065606	0.14199	0.05221	0.037416	0	0.041077	0.020857	0	0.060099	0.015359	0.105639	0	0	0	0	0	0	0	0
	PsSY0007777	BAHD acyltransferase At5g47980 GN=BAHD1 OS=Arabidopsis thaliana (Mouse-ear cress) PE=2 SV=1	PREDICTED: BAHD acyltransferase At5g47980-like [Prunus mume]	K13065|1.50249e-91|pmum:103325664|K13065 shikimate O-hydroxycinnamoyltransferase [EC:2.3.1.133] | (RefSeq) BAHD acyltransferase At5g47980-like	0.353591	0.152429	0	0.065228	0.132237	0.131177	0	0	0.123766	0	0	0.052095	0	0.065721	0	0	0	0	0	0
	PsSY0007911	Shikimate O-hydroxycinnamoyltransferase GN=K19E20.4 OS=Arabidopsis thaliana (Mouse-ear cress) PE=2 SV=1	shikimate O-hydroxycinnamoyltransferase-like [Prunus mume]	K13065|0|pmum:103328216|K13065 shikimate O-hydroxycinnamoyltransferase [EC:2.3.1.133] | (RefSeq) Pm94, pPmAAT; shikimate O-hydroxycinnamoyltransferase-like	42.2912	79.118	32.7079	34.1031	33.0315	42.5035	45.9727	33.3839	18.2054	20.4171	21.8537	17.9442	29.7397	20.8953	16.0106	14.8933	13.9693	12.2918	9.32587	6.44561
	PsSY0008300	BAHD acyltransferase At5g47980 GN=BAHD1 OS=Arabidopsis thaliana (Mouse-ear cress) PE=2 SV=1	PREDICTED: BAHD acyltransferase At5g47980-like [Pyrus x bretschneideri]	K13065|0|pxb:103951986|K13065 shikimate O-hydroxycinnamoyltransferase [EC:2.3.1.133] | (RefSeq) BAHD acyltransferase At5g47980-like	0	0	0	0	0	0	0	0	0	0	0	0	0	0	0	0	0	0	0	0
	PsSY0008324	3,5-dihydroxybiphenyl synthase GN=BIS1 OS=Sorbus aucuparia (European mountain ash) PE=1 SV=1	PREDICTED: 3,5-dihydroxybiphenyl synthase-like [Prunus mume]	K00660|0|pmum:103326885|K00660 chalcone synthase [EC:2.3.1.74] | (RefSeq) 3,5-dihydroxybiphenyl synthase-like	0	0	0	0	0	0	0	0	0	0	0	0	0	0	0	0	0	0	0	0
	PsSY0008711	Leucoanthocyanidin reductase GN=LAR OS=Desmodium uncinatum (Spanish clover) PE=1 SV=1	hypothetical protein PRUPE_ppa024512mg [Prunus persica]	K13081|0|pper:PRUPE_ppa024512mg|K13081 leucoanthocyanidin reductase [EC:1.17.1.3] | (RefSeq) hypothetical protein	0.047225	0	0	0	0.094745	0	0	0	0.034291	0	0.074502	0.036335	0.1251	0	0.108303	0.036737	0.11489	0.239745	0.254837	0.308037
	PsSY0009210	BAHD acyltransferase At5g47980 GN=BAHD1 OS=Arabidopsis thaliana (Mouse-ear cress) PE=2 SV=1	PREDICTED: BAHD acyltransferase At5g47980-like [Prunus mume]	K13065|0|pmum:103325687|K13065 shikimate O-hydroxycinnamoyltransferase [EC:2.3.1.133] | (RefSeq) BAHD acyltransferase At5g47980-like	0	0	0	0	0	0	0	0	0	0	0	0	0	0	0	0	0	0	0	0
	PsSY0009469	Cytochrome P450 98A2 GN=CYP98A2 OS=Glycine max (Soybean) PE=2 SV=1	PREDICTED: cytochrome P450 98A2-like [Prunus mume]	K09754|0|pmum:103319007|K09754 coumaroylquinate(coumaroylshikimate) 3'-monooxygenase [EC:1.14.13.36] | (RefSeq) cytochrome P450 98A2-like	3.13191	1.30783	1.59041	4.06784	5.00057	3.14109	3.52101	3.15655	2.60382	4.8279	4.35847	4.065	0.806158	0.618156	0.789378	0.070983	0.900285	1.0401	1.10594	1.8742
	PsSY0010000	Shikimate O-hydroxycinnamoyltransferase GN=K19E20.4 OS=Arabidopsis thaliana (Mouse-ear cress) PE=2 SV=1	PREDICTED: shikimate O-hydroxycinnamoyltransferase-like [Prunus mume]	K13065|0|pmum:103328213|K13065 shikimate O-hydroxycinnamoyltransferase [EC:2.3.1.133] | (RefSeq) shikimate O-hydroxycinnamoyltransferase-like	4.34498	3.8185	4.59943	2.62851	2.57055	1.77063	0.560047	0.36586	0.604645	0.433343	0.336087	0.25031	0.081063	0	0	0	0	0	0	0
	PsSY0011331	Shikimate O-hydroxycinnamoyltransferase GN=K19E20.4 OS=Arabidopsis thaliana (Mouse-ear cress) PE=2 SV=1	PREDICTED: shikimate O-hydroxycinnamoyltransferase-like [Prunus mume]	K13065|0|pmum:103335795|K13065 shikimate O-hydroxycinnamoyltransferase [EC:2.3.1.133] | (RefSeq) shikimate O-hydroxycinnamoyltransferase-like	0.098969	0.041925	0	0.047961	0	0	0	0	0	0	0	0	0	0	0	0	0	0	0	0
	PsSY0011918	Polyketide synthase 5 GN=PKS5 OS=Rubus idaeus (Raspberry) PE=1 SV=1	hypothetical protein PRUPE_ppa006888mg [Prunus persica]	K00660|0|pper:PRUPE_ppa006888mg|K00660 chalcone synthase [EC:2.3.1.74] | (RefSeq) hypothetical protein	2.20436	3.91693	2.709	4.8636	3.91827	4.17203	24.9627	18.691	40.2553	29.5326	41.6883	30.5731	19.3877	19.0724	18.6905	1.09845	9.45178	4.40611	3.81461	10.6352
	PsSY0012090	Spermidine hydroxycinnamoyl transferase GN=SHT OS=Arabidopsis thaliana (Mouse-ear cress) PE=1 SV=1	PREDICTED: spermidine hydroxycinnamoyl transferase-like [Prunus mume]	K13065|2.07797e-155|pmum:103330639|K13065 shikimate O-hydroxycinnamoyltransferase [EC:2.3.1.133] | (RefSeq) spermidine hydroxycinnamoyl transferase-like	0	0	0	0	0.020648	0	0	0	0	0	0	0	0	0	0	0	0	0	0	0
	PsSY0012653	Flavonoid 3&apos;-monooxygenase GN=CYP75B2 OS=Petunia hybrida (Petunia) PE=2 SV=1	PREDICTED: flavonoid 3&apos;-monooxygenase [Prunus mume]	K05280|0|pmum:103338591|K05280 flavonoid 3'-monooxygenase [EC:1.14.13.21] | (RefSeq) flavonoid 3'-monooxygenase	268.738	249.913	302.866	412.451	445.664	480.65	822.711	944.33	821.566	561.268	712.146	622.609	759.819	800.175	898.161	567.259	1358.27	980.173	936.25	1176.94
	PsSY0013224	Cytochrome P450 CYP73A100 OS=Panax ginseng (Korean ginseng) PE=2 SV=1	PREDICTED: cytochrome P450 CYP73A100-like [Prunus mume]	K00487|0|pmum:103323718|K00487 trans-cinnamate 4-monooxygenase [EC:1.14.13.11] | (RefSeq) cytochrome P450 CYP73A100-like	0	0	0.064862	0	0.084795	0.06547	0.309174	0.140965	0.234974	0.282995	0.226323	0.528668	0.051077	0.164052	0	0.02442	0.144114	0.228325	0.527749	0.546007
	PsSY0013561	BAHD acyltransferase At5g47980 GN=BAHD1 OS=Arabidopsis thaliana (Mouse-ear cress) PE=2 SV=1	PREDICTED: BAHD acyltransferase At5g47980-like [Prunus mume]	K13065|0|pmum:103325765|K13065 shikimate O-hydroxycinnamoyltransferase [EC:2.3.1.133] | (RefSeq) BAHD acyltransferase At5g47980-like	0.032958	0	0	0	0	0	0	0	0.014177	0.058245	0.036927	0.051382	0.174379	0.160895	0.14499	0.52492	0.508133	0.228527	0.283094	0.302657
	PsSY0013784	Shikimate O-hydroxycinnamoyltransferase GN=K19E20.4 OS=Arabidopsis thaliana (Mouse-ear cress) PE=2 SV=1	PREDICTED: shikimate O-hydroxycinnamoyltransferase-like [Prunus mume]	K13065|0|pmum:103335795|K13065 shikimate O-hydroxycinnamoyltransferase [EC:2.3.1.133] | (RefSeq) shikimate O-hydroxycinnamoyltransferase-like	0.11771	0.281711	0.055047	0.05264	0	0	0	0	0	0	0	0.030643	0	0.048193	0	0	0	0	0	0
	PsSY0013814	Cytochrome P450 98A2 GN=CYP98A2 OS=Glycine max (Soybean) PE=2 SV=1	hypothetical protein PRUPE_ppa004406mg [Prunus persica]	K09754|0|pper:PRUPE_ppa004406mg|K09754 coumaroylquinate(coumaroylshikimate) 3'-monooxygenase [EC:1.14.13.36] | (RefSeq) hypothetical protein	0.037331	0	0.035847	0.031789	0.098644	0	0.204646	0.162025	0.072503	0.896173	0.597615	0.281107	0.065855	0.272516	0.181398	0	0.104847	0.077526	0.195586	0.001286
	PsSY0013847	Flavonoid 3&apos;,5&apos;-methyltransferase GN=FAOMT OS=Vitis vinifera (Grape) PE=1 SV=1	PREDICTED: flavonoid 3&apos;,5&apos;-methyltransferase-like [Prunus mume]	K00588|5.42029e-158|pmum:103331366|K00588 caffeoyl-CoA O-methyltransferase [EC:2.1.1.104] | (RefSeq) flavonoid 3',5'-methyltransferase-like	2.45987	1.45608	1.32777	1.74392	1.39748	1.18826	1.73679	0.692752	2.00271	0.788812	0.901077	0.645805	1.02903	0.327258	0.701158	0.649134	0.080278	0.482667	0.618518	0.368279
	PsSY0014204	BAHD acyltransferase At5g47980 GN=BAHD1 OS=Arabidopsis thaliana (Mouse-ear cress) PE=2 SV=1	PREDICTED: BAHD acyltransferase At5g47980-like [Prunus mume]	K13065|0|pmum:103325765|K13065 shikimate O-hydroxycinnamoyltransferase [EC:2.3.1.133] | (RefSeq) BAHD acyltransferase At5g47980-like	0.427129	0.296913	0.636476	1.30823	0.810578	0.769285	0.428901	0.261512	0.5292	0.291091	0.236582	0.199787	4.71061	4.11679	1.68922	2.28116	1.26411	1.91216	0.717612	0.699401
	PsSY0014569	Caffeoyl-CoA O-methyltransferase OS=Vitis vinifera (Grape) PE=2 SV=1	PREDICTED: caffeoyl-CoA O-methyltransferase-like [Nelumbo nucifera]	K00588|4.80046e-81|tcc:TCM_000651|K00588 caffeoyl-CoA O-methyltransferase [EC:2.1.1.104] | (RefSeq) Caffeoyl-CoA O-methyltransferase 1	0	0	0	0	0	0	0	0	0	0	0	0	0	0	0	0	0	0	0	0
	PsSY0015860	Naringenin,2-oxoglutarate 3-dioxygenase OS=Malus domestica (Apple) PE=2 SV=1	PREDICTED: naringenin,2-oxoglutarate 3-dioxygenase [Prunus mume]	K00475|0|pmum:103340206|K00475 naringenin 3-dioxygenase [EC:1.14.11.9] | (RefSeq) naringenin,2-oxoglutarate 3-dioxygenase	28.2239	28.9179	28.9641	61.1763	57.9453	56.0952	156.719	164.514	168.944	218.764	214.618	189.743	42.95	45.8297	43.2507	31.9507	35.004	37.0889	37.7195	37.4098
	PsSY0016815	Flavonol synthase/flavanone 3-hydroxylase GN=FLS OS=Malus domestica (Apple) PE=2 SV=1	hypothetical protein PRUPE_ppa008322mg [Prunus persica]	K05278|0|pper:PRUPE_ppa008322mg|K05278 flavonol synthase [EC:1.14.11.23] | (RefSeq) hypothetical protein	18.1374	9.64485	14.503	18.5191	15.9707	18.4968	18.6549	20.5426	19.5385	19.7693	17.2728	19.9468	26.5381	22.0448	14.6765	15.8045	19.0891	17.0716	13.4248	15.6377
	PsSY0016915	Shikimate O-hydroxycinnamoyltransferase GN=K19E20.4 OS=Arabidopsis thaliana (Mouse-ear cress) PE=2 SV=1	PREDICTED: shikimate O-hydroxycinnamoyltransferase-like [Prunus mume]	K13065|0|pmum:103335795|K13065 shikimate O-hydroxycinnamoyltransferase [EC:2.3.1.133] | (RefSeq) shikimate O-hydroxycinnamoyltransferase-like	2.49757	3.36628	1.42564	1.55262	1.47901	1.22798	0.373226	0.513615	0.545576	0.481526	0.484954	0.430944	1.49871	1.47419	0.740761	0.400426	0.198066	0.216316	0	0.086514
	PsSY0017095	BAHD acyltransferase At5g47980 GN=BAHD1 OS=Arabidopsis thaliana (Mouse-ear cress) PE=2 SV=1	PREDICTED: BAHD acyltransferase At5g47980-like [Prunus mume]	K13065|0|pmum:103325765|K13065 shikimate O-hydroxycinnamoyltransferase [EC:2.3.1.133] | (RefSeq) BAHD acyltransferase At5g47980-like	0.852461	1.0406	1.94998	2.63472	1.52564	1.5325	0.989695	1.20662	1.10318	0.840069	1.10179	0.571186	1.06144	0.579648	0.718426	0.508191	0.312489	0.52254	0.208898	0.229103
	PsSY0017513	Vinorine synthase GN=ACT OS=Rauvolfia serpentina (Serpentine wood) PE=1 SV=2	PREDICTED: vinorine synthase-like [Prunus mume]	K13065|0|pmum:103322001|K13065 shikimate O-hydroxycinnamoyltransferase [EC:2.3.1.133] | (RefSeq) vinorine synthase-like	0	0	0	0	0	0	0	0	0	0	0	0	0	0	0	0	0	0	0	0
	PsSY0018988	Flavonol synthase/flavanone 3-hydroxylase GN=FLS OS=Citrus unshiu (Satsuma mandarin) PE=1 SV=1	PREDICTED: flavonol synthase/flavanone 3-hydroxylase-like [Prunus mume]	K05278|2.14663e-123|pmum:103332906|K05278 flavonol synthase [EC:1.14.11.23] | (RefSeq) flavonol synthase/flavanone 3-hydroxylase-like	0	0.070301	0	0.038141	0	0	0	0.046029	0.025601	0.12072	0.06326	0.04693	0.188763	0.156884	0.296704	0.025929	0	0.03298	0.097416	0.047481
	PsSY0019243	Polyketide synthase 5 GN=PKS5 OS=Rubus idaeus (Raspberry) PE=1 SV=1	chalcone synthase [Prunus persica]	K00660|0|pmum:103324315|K00660 chalcone synthase [EC:2.3.1.74] | (RefSeq) polyketide synthase 5-like	3.84389	4.29565	3.88696	9.9283	7.41671	8.46361	117.371	127.432	91.9357	117.564	107.444	104.297	17.8872	37.074	19.4373	0.573166	5.81473	2.4206	2.43848	8.52736
	PsSY0019503	Caffeoyl-CoA O-methyltransferase 1 GN=CCOAOMT1 OS=Populus trichocarpa (Western balsam poplar) PE=2 SV=1	PREDICTED: caffeoyl-CoA O-methyltransferase [Prunus mume]	K00588|0|pmum:103335243|K00588 caffeoyl-CoA O-methyltransferase [EC:2.1.1.104] | (RefSeq) CCoAOMT; caffeoyl-CoA O-methyltransferase	44.5473	51.1032	36.4232	51.1943	46.3016	43.2553	81.0873	77.8482	66.1889	79.4627	90.3083	80.0718	61.4592	63.9839	48.8018	66.2525	90.666	103.885	117.472	111.492
	PsSY0019761	Leucoanthocyanidin dioxygenase GN=ANS OS=Malus domestica (Apple) PE=2 SV=1	anthocyanidin synthase [Prunus salicina var. cordata]	K05277|0|pper:PRUPE_ppa007738mg|K05277 leucoanthocyanidin dioxygenase [EC:1.14.11.19] | (RefSeq) hypothetical protein	134.849	128.79	158.964	459.517	369.791	407.428	1756.29	1817.61	1831.43	2154.26	2278.09	1856.04	120.379	127.581	125.752	119.826	159.787	134.48	179.063	196.33
	PsSY0020021	Spermidine hydroxycinnamoyl transferase GN=SHT OS=Arabidopsis thaliana (Mouse-ear cress) PE=1 SV=1	PREDICTED: spermidine hydroxycinnamoyl transferase-like [Prunus mume]	K13065|0|pmum:103323576|K13065 shikimate O-hydroxycinnamoyltransferase [EC:2.3.1.133] | (RefSeq) spermidine hydroxycinnamoyl transferase-like	0	0	0	0	0	0	0	0	0	0	0	0	0	0	0	0	0	0	0	0
	PsSY0020112	4-hydroxycoumarin synthase 1 GN=BIS2 OS=Sorbus aucuparia (European mountain ash) PE=1 SV=1	hypothetical protein PRUPE_ppa025745mg [Prunus persica]	K00660|0|pper:PRUPE_ppa025745mg|K00660 chalcone synthase [EC:2.3.1.74] | (RefSeq) hypothetical protein	0	0	0	0	0	0	0	0.057136	0	0	0	0	0	0	0	0	0	0	0	0
	PsSY0020260	Shikimate O-hydroxycinnamoyltransferase GN=K19E20.4 OS=Arabidopsis thaliana (Mouse-ear cress) PE=2 SV=1	hypothetical protein PRUPE_ppa017691mg [Prunus persica]	K13065|0|pper:PRUPE_ppa017691mg|K13065 shikimate O-hydroxycinnamoyltransferase [EC:2.3.1.133] | (RefSeq) hypothetical protein	10.9873	9.66931	14.088	6.25549	8.70328	6.88413	2.03416	2.50584	3.58956	2.74553	2.30498	3.44664	4.90872	5.18255	4.15626	2.31306	0.550307	0.517645	0.277451	0.355583
	PsSY0020732	Shikimate O-hydroxycinnamoyltransferase GN=K19E20.4 OS=Arabidopsis thaliana (Mouse-ear cress) PE=2 SV=1	PREDICTED: shikimate O-hydroxycinnamoyltransferase-like [Prunus mume]	K13065|0|pmum:103335795|K13065 shikimate O-hydroxycinnamoyltransferase [EC:2.3.1.133] | (RefSeq) shikimate O-hydroxycinnamoyltransferase-like	2.11237	1.63804	1.92025	1.24043	1.14388	1.06991	0.339248	0.516738	0.382447	0.345116	0.349253	0.355372	1.01863	0.808803	0.619224	0.01766	0.152979	0.164384	0	0.047303
	PsSY0021068	Leucoanthocyanidin reductase GN=LAR OS=Desmodium uncinatum (Spanish clover) PE=1 SV=1	PREDICTED: leucoanthocyanidin reductase-like [Prunus mume]	K13081|0|pmum:103341429|K13081 leucoanthocyanidin reductase [EC:1.17.1.3] | (RefSeq) leucoanthocyanidin reductase-like	7.35631	6.48844	7.06827	6.25883	4.28114	6.31744	5.19844	6.23901	4.66913	3.75969	4.37946	6.26518	12.4535	14.2232	14.4699	4.05166	6.04042	4.27336	3.93494	3.91348
	PsSY0022739	Flavonol synthase/flavanone 3-hydroxylase GN=FLS OS=Citrus unshiu (Satsuma mandarin) PE=1 SV=1	hypothetical protein PRUPE_ppa008455mg [Prunus persica]	K05278|0|pper:PRUPE_ppa008455mg|K05278 flavonol synthase [EC:1.14.11.23] | (RefSeq) hypothetical protein	6.11446	3.96478	4.98763	2.02311	1.96264	1.89847	1.35973	1.43284	0.379888	1.51684	0.890973	0.989117	6.29428	9.16155	6.55793	0.369156	0.278924	0.157497	0.080627	0.089369
	PsSY0023213	3,5-dihydroxybiphenyl synthase GN=BIS1 OS=Sorbus aucuparia (European mountain ash) PE=1 SV=1	PREDICTED: 3,5-dihydroxybiphenyl synthase-like [Prunus mume]	K00660|0|pmum:103326885|K00660 chalcone synthase [EC:2.3.1.74] | (RefSeq) 3,5-dihydroxybiphenyl synthase-like	0	0	0	0	0	0	0	0	0	0	0	0	0	0	0	0	0	0	0	0
	PsSY0023396	Spermidine hydroxycinnamoyl transferase GN=SHT OS=Arabidopsis thaliana (Mouse-ear cress) PE=1 SV=1	PREDICTED: spermidine hydroxycinnamoyl transferase-like [Prunus mume]	K13065|0|pmum:103330639|K13065 shikimate O-hydroxycinnamoyltransferase [EC:2.3.1.133] | (RefSeq) spermidine hydroxycinnamoyl transferase-like	0	0	0	0	0	0	0	0	0	0	0	0	0	0	0	0	0	0	0	0
	PsSY0023928	Vinorine synthase GN=ACT OS=Rauvolfia serpentina (Serpentine wood) PE=1 SV=2	PREDICTED: vinorine synthase-like [Prunus mume]	K13065|0|pmum:103321944|K13065 shikimate O-hydroxycinnamoyltransferase [EC:2.3.1.133] | (RefSeq) vinorine synthase-like	12.2132	14.5318	10.9164	16.3576	10.0881	8.61202	10.3578	8.66822	6.90316	7.69968	7.37477	5.9058	16.5996	9.68514	12.8085	9.01089	12.1116	23.0907	12.5565	13.1188
	PsSY0024123	Anthocyanidin reductase GN=T13M11.8 OS=Arabidopsis thaliana (Mouse-ear cress) PE=1 SV=2	hypothetical protein PRUPE_ppa008295mg [Prunus persica]	K08695|0|pper:PRUPE_ppa008295mg|K08695 anthocyanidin reductase [EC:1.3.1.77] | (RefSeq) hypothetical protein	17.6637	17.7987	20.7077	20.5919	21.5689	17.3331	23.6757	25.5566	27.0619	43.8831	43.3178	37.3443	31.6215	31.9989	31.4555	31.3889	32.1396	40.3211	40.4781	39.9133
	PsSY0024288	Probable caffeoyl-CoA O-methyltransferase At4g26220 GN=At4g26220 OS=Arabidopsis thaliana (Mouse-ear cress) PE=2 SV=1	PREDICTED: probable caffeoyl-CoA O-methyltransferase At4g26220 isoform X1 [Prunus mume]	K00588|2.12981e-172|pmum:103340769|K00588 caffeoyl-CoA O-methyltransferase [EC:2.1.1.104] | (RefSeq) probable caffeoyl-CoA O-methyltransferase At4g26220	0	0	0	0	0.126353	0	0.072664	0	0.01977	0	0	0	0	0	0	0	0	0	0	0
	PsSY0024538	3,5-dihydroxybiphenyl synthase GN=BIS1 OS=Sorbus aucuparia (European mountain ash) PE=1 SV=1	PREDICTED: 3,5-dihydroxybiphenyl synthase-like [Prunus mume]	K00660|0|pmum:103326885|K00660 chalcone synthase [EC:2.3.1.74] | (RefSeq) 3,5-dihydroxybiphenyl synthase-like	1.27875	1.18529	0.760452	0.839176	1.64004	1.63156	1.97877	1.86712	1.66081	1.97814	1.68202	2.1035	2.50895	2.21084	1.85982	4.95609	4.56525	6.68791	6.26647	6.22416
	PsSY0024711	Flavonol synthase/flavanone 3-hydroxylase GN=FLS OS=Citrus unshiu (Satsuma mandarin) PE=1 SV=1	hypothetical protein PRUPE_ppa008455mg [Prunus persica]	K05278|0|pper:PRUPE_ppa008446mg|K05278 flavonol synthase [EC:1.14.11.23] | (RefSeq) hypothetical protein	5.73454	4.22453	4.62726	3.66861	2.94894	4.09655	5.68992	5.79623	6.49993	6.36095	7.28214	4.3874	5.16269	8.70797	5.6033	1.14152	1.8987	1.04929	0.562064	1.48557
	PsSY0024916	Spermidine hydroxycinnamoyl transferase GN=SHT OS=Arabidopsis thaliana (Mouse-ear cress) PE=1 SV=1	PREDICTED: spermidine hydroxycinnamoyl transferase [Prunus mume]	K13065|0|pper:PRUPE_ppa005563mg|K13065 shikimate O-hydroxycinnamoyltransferase [EC:2.3.1.133] | (RefSeq) hypothetical protein	0	0	0	0	0	0	0	0	0	0	0	0	0	0	0	0	0	0	0	0
	PsSY0026099	BAHD acyltransferase At5g47980 GN=BAHD1 OS=Arabidopsis thaliana (Mouse-ear cress) PE=2 SV=1	PREDICTED: BAHD acyltransferase At5g47980-like [Prunus mume]	K13065|0|pmum:103325687|K13065 shikimate O-hydroxycinnamoyltransferase [EC:2.3.1.133] | (RefSeq) BAHD acyltransferase At5g47980-like	0	0.032281	0.141541	0.026547	0.031203	0.037057	0	0	0	0	0	0	0.182876	0.314292	0.02362	0.02552	0.111235	0	0.068784	0.096889
	PsSY0026204	Probable caffeoyl-CoA O-methyltransferase At4g26220 GN=At4g26220 OS=Arabidopsis thaliana (Mouse-ear cress) PE=2 SV=1	PREDICTED: probable caffeoyl-CoA O-methyltransferase At4g26220 [Prunus mume]	K00588|5.03896e-173|pmum:103340770|K00588 caffeoyl-CoA O-methyltransferase [EC:2.1.1.104] | (RefSeq) probable caffeoyl-CoA O-methyltransferase At4g26220	17.0801	14.6357	14.4284	16.7445	16.4152	17.5981	14.916	16.5921	16.5634	10.6938	11.5905	14.4214	20.3211	17.0021	19.1747	17.1673	18.0576	17.3918	17.4679	18.8723
	PsSY0026222	Spermidine hydroxycinnamoyl transferase GN=SHT OS=Arabidopsis thaliana (Mouse-ear cress) PE=1 SV=1	PREDICTED: spermidine hydroxycinnamoyl transferase [Prunus mume]	K13065|0|pper:PRUPE_ppa005563mg|K13065 shikimate O-hydroxycinnamoyltransferase [EC:2.3.1.133] | (RefSeq) hypothetical protein	0	0	0	0	0	0	0	0	0	0	0	0	0	0	0	0	0	0	0	0
	PsSY0027366	Shikimate O-hydroxycinnamoyltransferase GN=K19E20.4 OS=Arabidopsis thaliana (Mouse-ear cress) PE=2 SV=1	PREDICTED: shikimate O-hydroxycinnamoyltransferase-like [Prunus mume]	K13065|0|pmum:103328191|K13065 shikimate O-hydroxycinnamoyltransferase [EC:2.3.1.133] | (RefSeq) shikimate O-hydroxycinnamoyltransferase-like	0	0	0	0	0	0	0	0	0	0	0	0	0	0	0.028079	0	0	0	0	0
	PsSY0028811	Cytochrome P450 98A2 GN=CYP98A2 OS=Glycine max (Soybean) PE=2 SV=1	hypothetical protein PRUPE_ppa004404mg [Prunus persica]	K09754|0|pper:PRUPE_ppa004404mg|K09754 coumaroylquinate(coumaroylshikimate) 3'-monooxygenase [EC:1.14.13.36] | (RefSeq) hypothetical protein	14.8622	14.4171	28.6854	16.7819	19.0523	21.8791	25.7382	19.1726	21.6954	27.3779	28.762	20.9399	13.056	15.7568	14.6957	12.9486	14.4227	23.2932	33.0486	27.8659
	PsSY0028828	Shikimate O-hydroxycinnamoyltransferase GN=K19E20.4 OS=Arabidopsis thaliana (Mouse-ear cress) PE=2 SV=1	PREDICTED: shikimate O-hydroxycinnamoyltransferase-like [Prunus mume]	K13065|0|pmum:103323133|K13065 shikimate O-hydroxycinnamoyltransferase [EC:2.3.1.133] | (RefSeq) shikimate O-hydroxycinnamoyltransferase-like	0.067795	0.033954	0	0.084581	0.052968	0.070444	0.032669	0.033176	0.049707	0.042583	0.02443	0.022977	5.59011	7.9696	7.71967	3.42106	3.93314	2.0408	1.09438	1.49947
	PsSY0029081	Shikimate O-hydroxycinnamoyltransferase GN=HST OS=Nicotiana tabacum (Common tobacco) PE=1 SV=1	hypothetical protein PRUPE_ppa027223mg [Prunus persica]	K13065|0|pper:PRUPE_ppa027223mg|K13065 shikimate O-hydroxycinnamoyltransferase [EC:2.3.1.133] | (RefSeq) hypothetical protein	0	0	0.049086	0	0	0	0	0	0	0	0	0	0	0	0	0	0	0	0	0
	PsSY0029112	Trans-cinnamate 4-monooxygenase GN=CYP73A2 OS=Vigna radiata var. radiata (Mung bean) PE=1 SV=1	cinnamate 4-hydroxylase [Prunus cerasifera x Prunus munsoniana]	K00487|0|pper:PRUPE_ppa004544mg|K00487 trans-cinnamate 4-monooxygenase [EC:1.14.13.11] | (RefSeq) hypothetical protein	31.0766	40.0144	32.6163	52.0586	50.141	58.0235	249.238	263.45	225.992	163.047	178.914	158.228	161.123	178.805	148.909	150.198	227.653	228.109	217.458	251.92
	PsSY0029644	Cytochrome P450 98A2 GN=CYP98A2 OS=Glycine max (Soybean) PE=2 SV=1	hypothetical protein PRUPE_ppa016144mg [Prunus persica]	K09754|0|pper:PRUPE_ppa016144mg|K09754 coumaroylquinate(coumaroylshikimate) 3'-monooxygenase [EC:1.14.13.36] | (RefSeq) hypothetical protein	0	0	0	0	0	0	0	0	0	0	0	0	0	0	0	0	0	0	0	0
	Prunus_salicina_newGene_2017	Polyketide synthase 5 OS=Rubus idaeus OX=32247 GN=PKS5 PE=1 SV=1	PREDICTED: polyketide synthase 5-like [Prunus mume]	K00660|0|pmum:103324314|K00660 chalcone synthase [EC:2.3.1.74] | (RefSeq) polyketide synthase 5-like	1.74038	2.55597	1.46784	2.40431	1.06795	0.885821	4.89791	3.33566	3.41622	2.3635	4.49327	2.88311	8.82992	12.9481	10.2034	0.73045	3.03004	0.81124	1.51448	2.43101
	Prunus_salicina_newGene_3402	Flavonol synthase/flavanone 3-hydroxylase OS=Citrus unshiu OX=55188 GN=FLS PE=1 SV=1	flavonol synthase/flavanone 3-hydroxylase-like [Prunus avium]	K05278|0|pmum:103332906|K05278 flavonol synthase [EC:1.14.11.23] | (RefSeq) flavonol synthase/flavanone 3-hydroxylase-like	2.34614	1.98747	2.10216	2.36841	2.34397	2.72105	3.35706	4.41593	3.67596	4.89677	4.88576	4.05684	10.5984	15.9713	11.3952	5.91724	5.09805	5.36334	3.02434	4.16304
	Prunus_salicina_newGene_4023	Cytochrome P450 98A2 OS=Glycine max OX=3847 GN=CYP98A2 PE=2 SV=1	PREDICTED: cytochrome P450 98A2-like [Prunus mume]	K09754|1.01916e-115|pmum:103319006|K09754 coumaroylquinate(coumaroylshikimate) 3'-monooxygenase [EC:1.14.13.36] | (RefSeq) cytochrome P450 98A2-like	0.263221	0.100808	0	0.877061	0.616072	0.237654	0.002353	0.390189	0.206443	0.18742	0.283804	0.519509	0.365379	0	0.133635	0.175561	0.013342	0.421694	0	0.088685
