# Supplementary material for: Activation of PsMYB10.2 Transcription Causes Anthocyanin Accumulation in Flesh of the Red-Fleshed Mutant of ‘Sanyueli’ (Prunus salicina Lindl.)
Source: Front Plant Sci. 2021 Jun 22;12:680469. doi: 10.3389/fpls.2021.680469 (PMC8259629; doi:10.3389/fpls.2021.680469)
Supplement: Supplementary Table 6 — Differentially expressed transcription factor genes. [file Table_6.xlsx]

## Sheet: Sheet1
Supplementary Table S6 Differentially expressed transcription factor genes
Gene ID	Family	Best hit in A. thaliana	Description for the best hit	FPKM
				MT95DAF-1	MT95DAF-2	MT95DAF-3	MT105DAF-1	MT105DAF-2	MT105DAF-3	MT115DAF-1	MT115DAF-2	MT115DAF-3	MT125DAF-1	MT125DAF-2	MT125DAF-3	SY95DAF-1	SY95DAF-2	SY95DAF-3	SY105DAF-1	SY105DAF-3	SY115DAF-1	SY115DAF-2	SY115DAF-3
PsSY0002090	AP2	AT2G28550.3	related to AP2.7	0.34007	0.208431	0.314973	0.966884	0.287295	0.607482	0.615129	0.788657	0.800186	1.1326	1.08167	1.68663	0.30771	0.422095	0.339222	0.338275	0.191225	0.341066	0.189794	0.342695
PsSY0012568	AP2	AT3G54320.3	AP2 family protein	1.01464	0.738498	0.156582	1.07512	1.09062	0.240263	1.22474	0.572069	1.44643	0.245918	1.07165	0.403973	0.61995	0.584611	0	0.060207	0	0	0	0
PsSY0012672	AP2	AT5G57390.1	AINTEGUMENTA-like 5	0.169995	0.602597	1.29897	0.786415	0.47781	0.691673	0.230831	0.223083	0.274422	0.49376	0.275216	0.388317	0.277449	0.183308	0.185479	0.018542	0.03835	0	0	0
PsSY0014935	AP2	AT4G37750.1	AP2 family protein	4.27318	3.26006	6.00016	5.6359	5.45158	3.88213	3.99058	3.0552	4.60768	3.07146	3.43863	3.64866	1.33079	1.71787	1.28356	0.775505	0.226737	0.110828	0.423843	0.056499
PsSY0015206	AP2	AT4G37750.1	AP2 family protein	2.45815	2.68192	3.82471	6.63249	4.35068	3.75506	3.11313	3.53668	4.44877	5.69398	4.80585	5.1677	5.93713	6.15584	6.23556	5.26193	2.17874	3.45584	1.21454	2.39984
PsSY0017237	AP2	AT2G28550.3	related to AP2.7	2.56815	3.44616	1.35389	1.33797	0.972795	0.815019	1.17019	0.689443	0.611192	0.702276	0.780846	0.635028	1.66919	1.11525	1.2118	0.41878	0.837594	0.46721	0.644801	0.363485
PsSY0021818	AP2	AT1G16060.1	ARIA-interacting double AP2 domain protein	0.85968	0.062116	0.483291	0.577309	0.885416	0.243249	1.1205	1.8879	1.75318	0.861747	0.674637	1.24018	4.52343	6.76354	5.38147	5.77994	3.32319	2.57872	3.14766	4.9864
PsSY0027982	AP2	AT1G16060.1	ARIA-interacting double AP2 domain protein	1.42715	1.13924	2.28402	5.49184	1.37376	3.4157	4.72142	3.04945	5.93973	2.20991	2.53017	3.07476	5.1251	4.36418	2.95481	3.0062	7.55194	7.5054	3.96623	10.5528
PsSY0016936	AP2	AT2G28550.1	related to AP2.7	0.758236	1.60977	0.789098	0.786725	0.740719	0.664837	1.17776	0.700931	0.371865	0.645922	0.512356	0.690349	0.988016	0.815601	0.750275	0.181367	0.797611	0.303501	0.186182	0.089347
PsSY0002579	AP2	AT5G57390.1	AINTEGUMENTA-like 5	0.673459	0.98904	1.45775	0.665987	1.21697	0.734736	0.840838	0.584108	0.73391	1.94691	0.986141	1.50941	0.450059	0.672748	0.540582	1.19781	0.815573	0.505025	0.364504	0.283667
PsSY0000013	ARF	AT1G59750.2	auxin response factor 1	3.16928	4.25832	4.09409	3.15227	2.66379	3.03408	7.42781	7.45289	7.64478	4.90481	6.65674	6.25496	7.38348	11.4218	10.4517	4.43777	14.8438	7.2592	9.38751	9.73676
PsSY0005112	ARF	AT4G30080.1	auxin response factor 16	10.9163	13.7513	9.43167	10.4001	8.25884	9.09954	8.9052	8.10378	8.50995	10.0162	9.50307	10.143	7.53592	8.20355	6.43262	6.56436	5.7251	3.18177	2.59056	3.28101
PsSY0008689	ARF	AT5G60450.1	auxin response factor 4	20.9513	22.6081	35.089	35.7078	31.7063	30.0983	25.1195	22.3945	27.7823	27.4674	24.6554	30.2726	10.6925	11.3041	11.9562	11.7278	8.41184	8.78218	6.58151	7.63332
PsSY0012416	ARF	AT3G61830.1	auxin response factor 18	2.80491	1.83337	3.57216	2.18764	1.88468	1.80741	0.523021	0.673259	0.704552	0.753039	0.768389	0.884864	0.615953	0.780696	0.72917	0.604249	0.322106	0.296652	0.124482	0.236417
PsSY0021566	ARF	AT1G77850.1	auxin response factor 17	4.33134	2.99703	2.88313	5.19547	5.21266	6.9368	8.68412	10.1333	10.18	12.7894	12.5363	12.6032	3.45648	2.99902	2.68742	10.1097	6.84147	12.9914	11.4628	12.3006
PsSY0022239	ARF	AT1G30330.1	auxin response factor 6	42.9008	37.5376	55.1579	67.7208	75.826	62.3198	67.7934	71.1275	82.6515	96.58	99.8525	106.193	24.3736	31.6224	33.5412	46.1255	41.257	57.8909	67.892	62.5574
PsSY0022466	ARF	AT1G19220.1	auxin response factor 19	24.5348	26.1576	38.6178	37.3554	37.2766	43.5187	31.7953	37.1842	40.9489	34.0053	30.7392	45.182	39.3223	54.6362	48.4399	31.729	24.8742	18.6264	18.5039	23.8412
PsSY0024304	ARF	AT2G28350.1	auxin response factor 10	1.93345	1.73196	2.17542	4.53544	4.99336	4.40502	3.07095	4.03012	4.16627	5.30447	5.87703	5.45049	2.02639	3.68175	4.01112	8.59523	5.1196	6.13989	10.6615	9.94996
PsSY0026363	ARF	AT2G33860.1	ARF family protein	6.98629	7.61767	10.649	7.21981	7.65338	5.34602	4.3301	3.63827	5.48495	3.66575	3.84264	3.23004	3.8696	4.21828	3.74462	2.10932	1.53614	1.06376	0.981651	0.901834
PsSY0026447	ARF	AT5G37020.1	auxin response factor 8	36.6044	32.5014	33.0979	28.5856	28.0955	30.5627	23.0955	21.4711	23.0661	15.4182	15.0494	18.2249	19.7873	21.5462	21.1811	18.657	12.8293	12.6456	10.3666	9.86826
PsSY0014595	ARR-B	AT1G67710.1	response regulator 11	0.417991	0.377684	0.776204	0.773394	1.50292	1.02524	0.494997	0.727679	1.24834	1.41759	1.51645	0.937918	0.471416	0.27312	0.54039	0.244887	0.339521	0.327733	0.90265	0.192306
PsSY0021286	ARR-B	AT2G25180.1	response regulator 12	0.227921	0.159835	0.606755	0.375862	0.737661	0.597252	0.156708	0.213955	0.254367	0.164212	0.050842	0.151193	0.119233	0.291055	0.247803	0.031351	0	0.022511	0.058836	0
PsSY0000391	B3	AT3G18990.1	B3 family protein	0.141267	0.203763	0.175572	0.99712	0.221738	0.431095	0.205197	0.465946	0.354637	0.460713	0.892794	1.05323	0.097082	0.174325	0.064065	0	0.068891	0.155438	0.065849	0.055308
PsSY0001438	B3	AT5G66980.1	B3 family protein	1.21335	0.734175	1.19459	2.34636	2.45131	2.03242	2.94007	2.80796	2.84858	4.61291	4.21012	4.1658	0.875528	1.55246	1.36619	1.89876	1.8105	2.51588	3.40029	2.6002
PsSY0001858	B3	AT5G66980.1	B3 family protein	3.05141	2.26462	3.65743	3.88272	3.0649	3.25217	1.64682	1.37366	1.4935	1.53567	1.14116	1.47593	0.249249	0.65027	0.357901	0.118377	0	0.047435	0.129448	0
PsSY0003478	B3	AT3G18990.1	B3 family protein	0.032917	0	0	0	0.173692	0.223676	0.124347	0.282175	0.298719	0.196939	0.363307	0.164932	0	0	0	0	0	0	0.088724	0.090127
PsSY0006280	B3	AT2G46870.1	B3 family protein	0.455503	0.599163	0.707446	0.805368	0.629658	0.459328	0.317013	0.401444	0.350927	0.753879	0.574651	0.643752	0.154873	0.145391	0.16176	0.193557	0.119834	0.262622	0.146365	0.056676
PsSY0009867	B3	AT3G19184.1	B3 family protein	0.399575	0.219493	0.421518	0.379248	0.925203	0.555854	0.995124	0.330186	0.437808	0.909028	0.871942	0.969524	0.064441	0.367089	0.537519	0.335263	0.063717	0	0	0.164501
PsSY0010439	B3	AT1G28300.1	B3 family protein	2.02366	2.32425	1.65361	1.8692	3.37584	1.45248	1.05011	1.53025	2.64026	5.61736	5.00563	5.678	0.699503	1.78613	1.1338	0.841637	0.697918	0.911505	0.85066	0.786604
PsSY0011076	B3	AT4G33280.1	B3 family protein	0.53015	0.195431	0.423768	0.624927	0.535601	0.52541	0.207048	0.262602	0.221945	0.974753	0.649301	0.684826	0.188875	0.261513	0.130724	0.473391	0.123631	0.854467	0.598577	0.948341
PsSY0012330	B3	AT4G33280.1	B3 family protein	0.182231	0	0.615878	0.114468	0.102773	0.028503	0.20833	0.199072	0.823657	0.02605	0	0	1.46239	1.7417	2.03811	1.32097	1.28052	0.918429	1.35753	1.20688
PsSY0015525	B3	AT3G18990.1	B3 family protein	1.36369	1.07644	1.5032	2.37755	1.68995	2.16455	1.9496	2.21415	3.07107	3.90225	3.81191	4.18867	0.371422	0.392349	0.452227	0.460942	0.387989	0.637354	1.00787	0.767098
PsSY0015662	B3	AT4G31640.1	B3 family protein	17.1161	15.9962	20.1602	23.9742	26.0785	20.185	24.9178	25.1902	25.4011	25.8461	25.9062	22.5356	24.2721	25.0783	25.2075	49.4865	33.9894	47.1917	45.3166	45.232
PsSY0017581	B3	AT3G18990.1	B3 family protein	3.26897	2.31035	3.68368	4.73813	5.03566	4.4853	3.72386	4.92435	5.518	5.73177	5.31987	5.5624	2.114	2.11988	2.58124	3.29073	2.68029	2.71864	3.37815	3.36397
PsSY0018080	B3	AT4G32010.1	HSI2-like 1	49.5288	60.0091	42.7638	43.0315	39.3508	45.8698	43.7962	40.2778	33.6702	28.8296	28.2201	30.3207	29.0431	31.9159	36.9981	22.789	20.9132	17.3331	17.9809	17.0578
PsSY0018263	B3	AT4G32010.1	HSI2-like 1	6.27148	7.91765	6.54963	10.8021	5.85433	7.3774	11.7678	9.72128	6.1067	10.9011	9.76673	6.12459	18.1459	21.8493	11.6784	10.7408	10.2398	14.8866	13.7594	8.88453
PsSY0021727	B3	AT3G18960.1	B3 family protein	1.25462	0.82862	1.08807	1.58562	1.42441	1.4235	1.11207	1.51651	1.41912	1.54825	1.59104	2.06238	0.593291	0.470585	0.620537	0.852232	0.158571	0.254195	0.145438	0.047203
PsSY0024327	B3	AT4G32010.1	HSI2-like 1	4.61618	14.2773	6.94926	7.65138	12.06	12.6143	13.759	14.9092	16.7829	10.4425	6.64155	15.7386	11.0221	19.6536	21.0185	8.13569	24.44	15.9807	23.1032	16.7141
PsSY0024539	B3	AT2G46870.1	B3 family protein	0.117111	0.846517	0.123335	0.195729	0.066758	0.116986	0.120767	0.037213	0	0.065312	0	0.113231	0.02876	0	0	0	0.039763	0	0	0
PsSY0027099	B3	AT3G18990.1	B3 family protein	0.382646	0.209626	0.773816	0.499707	0.410459	0.421247	0.096201	0.232177	0.22187	0.266742	0.368338	0.328274	0	0	0.020414	0	0.047867	0	0	0
PsSY0028129	B3	AT2G24700.1	B3 family protein	0.28447	0.144011	0.463582	0.458951	0.527889	0.14669	0.191951	0.557711	0.528421	0.450531	0.687125	0.628496	0.043077	0.048493	0.069954	0	0	0	0	0
Prunus_salicina_newGene_2718	B3	AT5G42700.1	B3 family protein	1.68744	1.11758	1.06673	1.56251	1.71644	1.13866	1.33323	1.65583	1.32925	2.21993	2.25668	1.26309	0.531768	1.08683	0.728901	0.32174	0.657461	0.298407	0.780403	0.850585
PsSY0006871	BES1	AT1G78700.1	BES1/BZR1 homolog 4	36.2158	58.7502	28.6723	34.4826	30.0136	31.0703	45.0058	34.5053	29.2702	30.8735	32.222	26.1493	19.3701	15.5775	18.9643	18.2179	18.1082	18.1455	16.1792	14.6289
PsSY0008448	BES1	AT1G75080.2	BES1 family protein	109.258	109.945	97.1517	98.9973	95.5038	100.399	91.5005	93.0966	95.7695	68.1114	72.8219	69.3418	59.4402	49.7255	63.2726	47.2172	45.4147	37.1721	32.0955	43.6626
PsSY0000008	bHLH	AT5G56960.1	bHLH family protein	0.198113	0.168466	0.236727	0.244029	0.142179	0.224469	0.041036	0.114567	0.016258	0.052461	0.333873	0.295698	0.038233	0.052741	0.04837	0.017376	0.009011	0	0.019433	0
PsSY0000539	bHLH	AT4G17880.1	bHLH family protein	16.7889	34.6135	16.5489	17.2476	17.8349	9.28661	20.0396	10.7846	11.2346	9.77923	6.45118	11.6811	14.4423	19.0449	4.77603	1.64	4.3076	8.38584	4.59795	2.82326
PsSY0000724	bHLH	AT4G37850.1	bHLH family protein	0.222375	0.478009	0.580948	2.02243	1.46421	1.55791	0.922716	1.48233	2.44441	0.741249	0.690354	1.35643	0.214359	0.595907	0.422668	0.056596	0	0.019844	0	0.034015
PsSY0002014	bHLH	AT2G24260.1	LJRHL1-like 1	23.2532	30.0211	22.6553	21.0306	23.4656	14.6597	19.1623	23.2473	25.6019	17.3187	20.5769	17.8436	30.7281	30.8599	31.5477	23.7427	21.4406	12.9924	8.72505	13.0528
PsSY0002102	bHLH	AT1G09530.2	phytochrome interacting factor 3	0.970033	1.36469	2.06788	1.85361	1.99161	1.95902	3.19646	2.94292	2.43414	2.24301	2.19729	2.97185	4.03266	4.15259	2.55398	2.0969	2.32302	2.97863	2.27422	2.71965
PsSY0002613	bHLH	AT4G37850.1	bHLH family protein	1.52236	3.71026	1.02105	1.10474	1.46282	0.701847	0.372614	0.465071	0.253904	0.204476	0.313103	0.418416	0.773609	0.471672	1.01961	0.103561	0.478149	0.129267	0.061289	0.164848
PsSY0003298	bHLH	AT1G68920.3	bHLH family protein	2.43509	1.58415	3.48038	3.71247	3.7359	2.51384	2.1112	1.58172	1.93547	2.75556	3.39117	2.56453	1.41479	2.31293	1.74903	1.41382	0.880501	0.598286	1.06867	1.01965
PsSY0003750	bHLH	AT4G20970.1	bHLH family protein	0.136373	0.351981	0.158991	0.162038	0.07175	0.028435	0.04679	0.026694	0	0.017481	0	0	0.047594	0	0	0	0	0	0	0
PsSY0004121	bHLH	AT1G01260.1	bHLH family protein	232.379	261.656	167.011	134.023	124.626	131.617	127.049	92.6947	89.4353	76.3956	70.3782	67.8981	149.853	98.7349	121.081	82.4235	92.2925	55.6707	55.231	43.3175
PsSY0004985	bHLH	AT2G41130.1	bHLH family protein	7.82824	17.5939	4.94974	5.84621	6.03308	4.60087	6.05668	6.12649	2.76784	4.85373	3.12906	4.05488	3.23502	2.74191	4.66488	0.533158	1.29422	0.390267	1.38562	0.669502
PsSY0005488	bHLH	AT2G20180.2	phytochrome interacting factor 3-like 5	0.244198	0.424047	0.401138	0.6281	0.416446	0.297915	0.18198	0.887347	0.24868	0.433502	0.279298	0.318715	0.284561	0.773593	0.725335	1.1106	0.631064	0.852069	0.547559	1.27675
PsSY0005511	bHLH	AT2G24260.1	LJRHL1-like 1	68.6864	85.126	86.3332	68.1323	75.7932	73.4302	70.3183	60.2166	72.7263	62.4519	69.05	63.804	42.7938	46.9386	49.7119	36.8187	33.6379	16.9278	16.3635	21.6007
PsSY0005797	bHLH	AT4G34530.1	cryptochrome-interacting basic-helix-loop-helix 1	16.2997	13.1023	20.1663	13.3864	27.4656	25.0759	17.2207	18.4064	13.3858	7.96089	8.8048	9.90093	13.4961	29.4185	21.2918	18.9502	6.62389	15.0056	5.07842	8.49079
PsSY0006049	bHLH	AT1G29950.1	bHLH family protein	125.467	115.443	131.231	108.923	108.123	107.765	77.323	82.474	92.0779	69.2592	68.4709	74.3658	46.1357	49.1527	52.8861	54.7277	44.8302	28.9891	33.6844	32.6392
PsSY0006189	bHLH	AT2G31210.1	bHLH family protein	0	0.042493	0.062801	0.136814	0.119168	0.146302	0	0	0.049393	0.085587	0.148951	0.184874	0	0	0	0.072042	0.079854	0	0	0
PsSY0006517	bHLH	AT2G43010.2	phytochrome interacting factor 4	0.84172	0.38546	1.84458	0.511788	0.839562	0.556002	0.21569	0.236416	0.221856	0.352124	0	0.264323	0.078501	0.140986	0.254258	0.111186	0.040651	0	0	0
PsSY0006650	bHLH	AT5G08130.2	bHLH family protein	8.10619	7.99569	9.20037	14.6842	13.7434	12.4384	12.4781	13.4044	16.5837	9.92858	10.8647	10.1612	13.3055	22.808	19.3911	11.8486	10.8131	11.5518	11.1028	14.4116
PsSY0006773	bHLH	AT5G58010.1	LJRHL1-like 3	1.94175	1.87617	4.84987	6.43493	5.29259	4.1773	3.05598	2.42327	3.53497	4.02475	4.34456	3.56289	1.35233	2.26954	2.35019	0.673016	0.705581	0.507503	1.45177	1.35264
PsSY0008063	bHLH	AT5G50915.2	bHLH family protein	1.62297	2.54392	1.79649	1.23936	2.39221	1.87804	2.07832	1.80342	2.43345	2.14177	3.51425	2.56518	0.038415	0	0	0	0	0	0	0
PsSY0008779	bHLH	AT1G61660.1	bHLH family protein	2.07827	1.92675	2.28671	2.47353	2.76612	1.74346	1.80094	1.57387	1.30505	1.23641	1.10934	1.15944	1.14719	1.75607	1.84092	0.746734	0.486345	0.18389	0.393839	0.454238
PsSY0009129	bHLH	AT5G57150.1	bHLH family protein	111.617	76.4333	75.9415	51.1677	60.017	60.399	27.7793	28.8318	27.1847	13.4392	16.2962	15.8596	58.3378	41.1883	55.8768	37.7683	32.5594	23.7608	15.675	13.3325
PsSY0009317	bHLH	AT2G42280.1	bHLH family protein	34.8389	48.887	38.2855	25.3914	23.3647	19.1206	22.1019	12.0541	12.5265	14.8394	14.7592	13.0101	10.2902	12.2874	8.89748	14.6478	12.827	19.4965	25.4287	16.6185
PsSY0009566	bHLH	AT3G57800.2	bHLH family protein	5.21567	5.62249	6.86338	8.01159	7.5529	6.87116	6.62502	6.42143	7.12089	6.19556	6.7052	6.0148	7.92786	10.3657	9.07332	5.56844	10.4371	11.2374	15.4221	13.397
PsSY0009805	bHLH	AT1G72210.1	bHLH family protein	2.64734	1.73343	3.56664	1.62055	2.24564	1.62641	0.212158	0.148854	0.53615	0.0714	0.050287	0.143607	0.363491	0.61654	0.73169	0	0	0	0	0
PsSY0010977	bHLH	AT4G36930.1	bHLH family protein	0.235738	0.313922	0.75372	1.26512	0.811644	0.801467	0.440322	0.248362	0.433563	0.896569	0.775463	0.737589	0.331325	0.390127	0.367251	0.056574	0.113082	0.079478	0.15333	0.083829
PsSY0013227	bHLH	AT3G19500.1	bHLH family protein	0.720322	2.06756	2.36256	1.23373	1.50976	1.37494	1.63033	2.83593	2.88879	1.67994	1.51334	2.0454	2.99987	3.3713	3.08159	1.27087	3.80783	7.21931	9.96778	10.6004
PsSY0013637	bHLH	AT3G20640.1	bHLH family protein	0.364188	0.687395	0.499728	0.102505	0.166036	0.059699	0.092582	0.227186	0.019811	0.024649	0.096585	0	0.093868	0.19824	0.23137	0.217493	0.142412	0	0.224226	0.245507
PsSY0015730	bHLH	AT3G28857.1	bHLH family protein	89.6387	49.5886	70.1728	118.227	114.534	125.694	259.385	312.438	294.773	123.671	121.818	131.464	402.514	339.715	301.548	556.907	363.824	318.285	219.191	233.518
PsSY0016627	bHLH	AT5G54680.1	bHLH family protein	92.5469	89.3294	67.9958	62.8913	53.3808	60.1588	63.8539	53.7218	61.0295	57.4354	58.5257	58.9366	135.994	118.348	102.034	86.5051	128.568	94.6119	89.2969	82.984
PsSY0017283	bHLH	AT4G20970.1	bHLH family protein	3.63689	4.22991	1.88866	5.11579	4.06821	3.60974	4.30233	2.60342	1.24214	1.24679	2.13544	0.782535	0.888957	0.610542	0.752527	0.925966	1.1908	1.27024	1.23739	1.01917
PsSY0017798	bHLH	AT3G21330.1	bHLH family protein	0.249893	0.858489	0.314748	0.295689	0.439507	0.090882	0.037246	0.018627	0.143489	0	0.062824	0.059088	0.034571	0	0.072896	0.032726	0	0	0	0
PsSY0017892	bHLH	AT4G02590.2	bHLH family protein	8.01297	7.37495	11.4193	10.6298	11.9266	10.3897	10.824	16.3724	16.0011	7.63594	6.69455	9.10351	27.7767	37.0207	35.2889	29.2268	27.1701	20.9778	21.9788	28.6261
PsSY0019314	bHLH	AT4G00870.1	bHLH family protein	9.81492	7.09103	11.8105	9.05396	9.99841	7.67589	3.99642	3.62003	3.60237	4.26969	2.64229	3.20578	3.98071	6.45739	3.56869	2.33512	1.20361	1.16075	0.544467	0.255645
PsSY0019536	bHLH	AT3G26744.1	bHLH family protein	6.38389	8.8251	7.10885	5.76705	8.59316	7.92128	5.73686	4.40684	3.04927	3.94518	3.21699	3.85486	6.022	6.02909	3.83422	3.27497	3.28437	4.01372	2.22453	1.78139
PsSY0019605	bHLH	AT4G20970.1	bHLH family protein	199.169	195.878	96.5845	113.475	105.245	92.1042	57.3225	38.7563	19.612	21.243	14.3718	14.655	48.0688	24.2173	48.6222	35.9698	25.8865	15.171	15.9098	13.2936
PsSY0020206	bHLH	AT5G41315.1	bHLH family protein	1.11098	0.649658	1.77919	1.4971	1.72366	0.947822	0.870816	1.0026	1.1029	1.02362	1.01678	1.16199	1.20507	1.71526	1.54399	1.00969	0.425587	0.670634	0.538888	0.388308
PsSY0020245	bHLH	AT3G07340.1	bHLH family protein	0.44266	0.512059	0.878677	0.251163	1.02312	0.219985	1.71968	1.14476	0.615514	0.758599	0.782645	1.15842	1.73591	1.5794	1.16881	2.25983	5.73302	5.60989	4.94069	4.43165
PsSY0021959	bHLH	AT4G29100.1	bHLH family protein	2.07986	2.7426	5.18238	4.0458	6.61701	2.93631	3.95278	3.82312	2.51323	1.97838	2.67474	3.34794	2.17568	2.43172	3.7102	2.09256	1.80333	1.12276	2.67398	2.3787
PsSY0022836	bHLH	AT5G43650.1	bHLH family protein	369.066	319.025	187.412	181.429	154.115	168.414	155.349	115.401	92.4197	76.49	66.4772	63.4746	148.668	77.308	118.284	108.299	91.9974	69.7993	60.8871	37.9436
PsSY0023295	bHLH	AT2G24260.1	LJRHL1-like 1	4.82633	2.65757	6.72863	2.92707	3.11076	2.69337	2.37017	2.51745	1.48653	2.38327	2.33854	2.77594	3.24641	4.75667	3.23083	3.30745	3.12166	1.56231	2.70682	3.49144
PsSY0023561	bHLH	AT5G41315.1	bHLH family protein	0.637531	0.878038	1.60687	0.719503	0.922752	0.35776	0.148931	0.164107	0.261179	0.105377	0.182494	0.364288	0.30544	0.772378	0.631698	0.027841	0.105532	0	0	0
PsSY0023568	bHLH	AT1G26945.1	bHLH family protein	9.30548	15.8577	6.32076	10.3868	11.3935	10.0676	6.06306	7.0582	5.18784	5.0228	4.71368	3.70031	2.55172	2.13252	2.32543	1.78087	1.73645	2.04246	2.39217	2.87284
PsSY0026324	bHLH	AT1G10120.1	bHLH family protein	4.63191	3.97497	7.4615	7.08178	10.1873	7.33675	8.91274	11.1221	15.2952	11.4192	12.409	12.1729	3.78288	3.99174	4.32604	8.0459	5.91155	8.12137	7.47094	7.5481
PsSY0026576	bHLH	AT1G27660.1	bHLH family protein	3.46607	2.75123	7.05053	6.58536	6.57977	4.23996	2.76126	2.22658	3.61692	3.64452	3.39923	4.08983	1.98599	3.05454	2.80607	1.79084	0.748424	0.456221	0.559943	0.573991
PsSY0027586	bHLH	AT5G65640.1	beta HLH protein 93	4.71384	1.70957	2.48466	1.78474	2.15162	2.25948	0.488031	0.693281	0.439727	0.452742	0.058338	0.543815	1.17172	0.821149	1.1039	1.01055	0.659652	0.266609	0.319708	0.166564
PsSY0027604	bHLH	AT4G36930.1	bHLH family protein	5.29108	3.272	6.80192	9.31049	9.55233	9.12691	8.40783	10.5868	13.338	9.56045	9.44772	9.95182	11.9924	14.6763	16.3764	13.9386	9.40212	9.70244	10.6625	13.4332
PsSY0028660	bHLH	AT2G41130.1	bHLH family protein	1.46312	1.31989	3.88927	4.04099	4.7541	0.446331	5.4117	0.298983	2.40352	3.04206	1.9085	0.388733	0.337947	0.146545	0.448013	0.460057	1.21009	0	1.16469	0.802341
PsSY0028677	bHLH	AT5G65640.1	beta HLH protein 93	0.115616	0	0.744416	0.694613	0.607346	0.35059	0.407888	0.493613	0.699962	0.170456	0.301395	0.449165	0	0.070619	0.053126	0	0	0.08433	0.057405	0
PsSY0029118	bHLH	AT3G26744.1	bHLH family protein	1.72775	3.17213	2.79715	1.62156	2.27793	1.91964	2.51725	1.80996	1.73924	3.01358	3.84345	1.84773	3.41363	3.65479	3.09947	4.77131	8.29708	8.54889	15.0822	16.3453
PsSY0029992	bHLH	AT2G43010.2	phytochrome interacting factor 4	0	0.788579	0.579005	1.0247	0.860766	0	0	0.341738	0.304043	0	0.186882	0.244408	0	0.15576	0.26452	0	0	0	0	0
PsSY0001042	bZIP	AT1G75390.1	basic leucine-zipper 44	8.18786	15.9763	5.90805	6.1008	5.71042	4.83331	7.51525	4.09179	3.62729	7.14526	6.56948	8.19132	11.5445	10.1476	2.88584	4.25645	10.6452	24.6567	22.7525	14.4693
PsSY0003382	bZIP	AT1G77920.1	bZIP family protein	0.436871	0.46318	0.727986	0.701878	0.881805	0.799598	2.19303	3.09082	2.69714	3.59938	4.48366	4.91117	1.22504	0.87112	2.49188	0.817791	1.48953	1.29623	2.92588	2.95335
PsSY0005928	bZIP	AT1G06070.1	bZIP family protein	15.8666	16.1748	17.3077	16.0012	16.7144	16.3194	14.5049	14.5581	16.2087	13.3936	14.2699	13.4282	6.28274	7.94903	6.51771	6.79882	6.16017	6.18313	7.3494	7.6949
PsSY0006447	bZIP	AT5G24800.1	basic leucine zipper 9	7.19379	9.99331	11.1419	11.1071	11.4167	10.1519	37.4013	28.41	26.7037	29.2354	34.8246	28.0747	27.0785	43.8076	24.6069	30.6715	63.4813	63.6937	105.755	88.5094
PsSY0007097	bZIP	AT2G36270.1	bZIP family protein	3.88949	3.63195	6.77006	6.8964	8.27573	6.07329	5.63876	4.75814	5.93104	6.23862	6.73518	6.02937	2.62991	3.14581	2.71333	2.24812	0.971721	2.7623	5.38617	4.08827
PsSY0007999	bZIP	AT1G75390.1	basic leucine-zipper 44	8.79993	19.153	7.97332	6.51014	6.60608	4.19011	8.68392	4.76274	4.70345	7.75783	7.19264	8.11927	8.30494	9.02727	2.83701	2.9807	7.31828	20.8996	20.198	12.204
PsSY0009209	bZIP	AT2G46270.1	G-box binding factor 3	102.692	108.187	88.5647	80.8478	87.4738	79.9645	79.8985	71.3676	76.4379	39.4766	44.1136	37.4917	111.884	92.0981	104.855	68.1409	76.0623	45.1574	48.8479	60.7488
PsSY0010193	bZIP	AT5G28770.2	bZIP family protein	1.57814	1.57085	1.84727	1.4894	2.48533	2.9777	7.58207	6.85792	5.021	4.79182	5.20626	5.07866	1.95455	1.7792	4.03631	8.27039	3.29639	5.00417	4.60108	3.31281
PsSY0010268	bZIP	AT2G22850.1	basic leucine-zipper 6	14.4053	15.7121	12.3273	11.4649	7.04577	13.3803	18.1841	15.039	30.4916	22.228	29.2064	17.0186	25.2692	20.8543	34.7514	130.838	79.5563	41.9231	25.7185	34.1737
PsSY0012207	bZIP	AT1G75390.1	basic leucine-zipper 44	94.0416	62.6767	128.915	171.318	181.456	172.003	192.737	278.972	339.733	192.344	188.013	223.009	181.349	205.534	211.14	499.808	323.401	315.405	266.274	361.038
PsSY0014544	bZIP	AT5G11260.1	bZIP family protein	7.04559	4.77053	5.77372	4.3532	3.56084	2.81406	7.02371	5.49245	4.87716	7.3835	7.02205	6.96644	6.64822	5.39648	3.63593	10.4017	6.72168	5.47677	6.11638	4.68357
PsSY0020153	bZIP	AT3G17609.2	HY5-homolog	1.38133	0.849904	0.806272	0.30825	0.340564	0.291091	0.22388	0.332935	0.765412	0.239315	0.175241	0.273795	1.39654	1.09491	0.605175	1.15051	0.46163	0.169668	0	0.09485
PsSY0024873	bZIP	AT5G60830.1	basic leucine-zipper 70	0.179226	0.085766	0.21853	0.981025	0.200332	0.852947	2.23608	3.07855	2.51939	1.14453	0.624395	1.1551	0.991642	0.251105	0.275236	1.88844	1.88321	4.63949	10.8655	9.60677
PsSY0024889	bZIP	AT1G75390.1	basic leucine-zipper 44	109.236	79.8122	103.938	138.338	123.172	142.429	182.805	245.622	261.554	136.035	145.307	162.296	410.269	430.628	480.912	505.924	639.679	374.625	355.091	534.36
PsSY0025114	bZIP	AT5G11260.1	bZIP family protein	5.16289	2.91038	3.02339	3.0174	1.27486	1.51129	4.93366	3.20266	1.89788	4.51958	4.77263	3.82452	6.20313	5.75197	2.72539	7.97855	6.20126	4.31666	4.485	2.58048
PsSY0025946	bZIP	AT1G45249.1	abscisic acid responsive elements-binding factor 2	2.8337	2.21818	4.78326	4.19991	4.03821	3.69795	2.58627	3.90903	3.66358	7.295	5.66875	6.85596	2.18561	3.85825	4.13386	3.02206	3.35438	2.13533	3.10557	3.24489
PsSY0026174	bZIP	AT3G58120.1	bZIP family protein	0.820551	0.262509	1.02329	0.589073	0.977067	0.560215	1.46881	1.01138	2.39379	0.635752	0.710081	0.946144	0.435027	0.228754	0.207052	0.610965	0.708235	0.610809	0.482387	0.287165
PsSY0000472	C2H2	AT5G57520.1	zinc finger protein 2	45.9351	32.6902	51.4116	76.4609	75.2745	70.1062	39.3799	47.7409	61.8143	63.8	55.9763	70.244	30.4442	45.4107	48.5058	20.3272	11.6906	10.6472	7.42393	8.5436
PsSY0004141	C2H2	AT2G28200.1	C2H2 family protein	0.943813	2.87291	0.663257	5.9417	6.42632	4.50942	4.05449	6.50415	0.796812	5.77263	5.24499	1.24201	5.8279	9.2242	9.53082	9.28908	6.49187	8.27206	11.5416	13.6711
PsSY0005382	C2H2	AT1G27730.1	salt tolerance zinc finger	10.7557	13.9226	7.73643	15.3081	19.1007	30.7934	47.5598	54.1279	24.0723	29.5094	40.0274	39.2102	32.6857	33.5138	39.1408	41.5161	48.3599	49.6125	32.6494	34.586
PsSY0006980	C2H2	AT1G55110.1	indeterminate(ID)-domain 7	2.62605	1.99587	2.49131	3.37337	3.58674	3.33942	2.40035	2.37159	2.26244	2.10985	3.26404	2.928	1.31169	2.0914	1.52501	1.67161	0.805465	1.15632	0.908712	0.794603
PsSY0008447	C2H2	AT1G08290.1	WIP domain protein 3	0.601149	0.547283	0.969204	1.22392	1.2976	0.876136	0.933313	0.879777	0.592197	1.34514	1.34739	1.80678	0.487137	0.774539	0.665417	0.465932	0.247342	0.337536	0.234154	0.234288
PsSY0009301	C2H2	AT3G50700.1	indeterminate(ID)-domain 2	1.15441	1.39222	1.51937	2.36341	1.58616	1.70561	1.70859	1.8104	1.58616	2.6772	2.87358	2.2924	1.50694	1.67835	1.45452	0.812761	0.931157	0.562383	1.02816	0.907834
PsSY0009600	C2H2	AT3G60580.1	C2H2-like zinc finger protein	0	0	0	0	0	0	0	0	0	0.018495	0	0	0.182945	0.297593	0.18394	0.138713	0	0	0	0
PsSY0009784	C2H2	AT3G57670.1	C2H2 family protein	0.370327	0.090488	1.46741	0.519528	0.880648	0.49809	0.240914	0.525834	0.475444	0.682392	0.690791	0.705445	0.463732	0.388666	0.580796	0	0.029359	0	0.054328	0.136046
PsSY0011794	C2H2	AT4G12240.1	C2H2 family protein	0	4.42718	0	0.001355	0.008598	0	0.425175	0.651977	0.097634	0	0	0	0	0	0	0	0.021806	0	0	0
PsSY0012275	C2H2	AT2G01940.1	C2H2-like zinc finger protein	2.79524	2.91972	3.97268	3.72521	4.46894	2.37431	2.67593	1.7242	2.68508	3.28978	2.56501	3.13241	1.72504	2.12853	2.3332	1.23433	1.99081	0.899753	1.37948	1.3248
PsSY0016045	C2H2	AT1G75710.1	C2H2-like zinc finger protein	1.38501	1.38703	2.98154	3.91213	3.86439	3.09726	0.978523	2.53037	2.48937	3.39487	2.86515	4.01194	4.93215	7.68312	8.14434	4.94947	4.66815	2.40615	2.6651	2.81545
PsSY0018371	C2H2	AT2G02080.1	indeterminate(ID)-domain 4	4.62208	4.30166	5.45876	4.52771	5.39939	7.07687	4.40075	6.38291	6.81855	6.26575	5.01652	6.44247	7.8752	11.1481	10.3126	13.3483	8.50829	12.9048	10.6607	10.382
PsSY0019477	C2H2	AT1G66140.1	zinc finger protein 4	1.65085	0.931266	1.86393	1.49604	1.9185	1.52306	1.7366	1.834	1.79042	2.15767	2.2336	3.10487	0.79573	0.968087	1.06827	0.945998	0.379677	0.196217	0.347699	0.263207
PsSY0021652	C2H2	AT5G06650.1	C2H2 family protein	0	0	0.060346	0	0.063579	0	0.483254	0.331022	0.106204	0.268613	0.574629	0.23286	0.341607	0.176981	0.048451	0.423578	0.891646	1.86869	1.79584	0.674959
PsSY0025121	C2H2	AT3G60580.1	C2H2-like zinc finger protein	0	0	0	0	0	0.062333	0	0	0	0.005677	0	0	0.383207	0.304836	0.184096	0.070231	0	0	0	0
PsSY0026683	C2H2	AT5G52010.1	C2H2-like zinc finger protein	1.10932	0.96315	1.62903	1.98629	1.8884	1.64063	1.72679	1.9592	1.7863	2.27554	1.34488	2.09315	3.13313	4.10875	2.88605	3.66292	2.62877	3.33355	2.04666	2.4359
PsSY0026962	C2H2	AT1G08290.1	WIP domain protein 3	0.538995	0.366517	1.0913	1.13753	1.40687	0.475083	0.93205	0.683829	0.661799	1.27175	1.32251	1.77886	0.624875	0.545771	0.596202	0.335143	0.1487	0.236427	0.20372	0.266623
PsSY0027275	C2H2	AT1G27730.1	salt tolerance zinc finger	29.4374	24.1408	25.8301	28.9961	47.3203	25.4278	53.4706	44.8158	44.7377	41.4444	46.5378	26.0671	8.63907	6.87127	9.42707	14.5892	10.5119	11.6861	8.78427	7.06401
PsSY0027961	C2H2	AT2G29660.1	C2H2 family protein	37.5076	33.2197	54.0647	60.6048	65.6436	63.7172	46.2585	56.0874	60.006	48.5922	38.9063	50.5578	57.1895	71.4241	67.9549	48.3618	25.9887	21.6636	16.9883	23.7947
PsSY0004469	C3H	AT1G10320.1	C3H family protein	2.72956	2.37379	3.55213	3.09749	2.06514	2.86089	2.2051	2.63115	2.4733	2.86144	3.26292	3.47483	1.5022	1.58932	2.11775	1.32729	1.46552	1.14847	1.11198	1.235
PsSY0005362	C3H	AT1G68200.2	C3H family protein	1.40242	0	0	0	0.963114	0	0	0.165975	0	0.159439	0	0.140815	0.264174	2.4961	0.82726	0.571779	1.03971	0.215364	2.49566	1.19611
PsSY0005695	C3H	AT5G63260.2	C3H family protein	0.236554	0.777945	0.078224	0.605116	3.52302	9.86639	2.43344	3.62224	2.04148	2.82599	0.207406	0.261807	2.9861	1.87138	3.0488	2.3725	1.53388	2.68096	2.95518	2.06022
PsSY0010760	C3H	AT2G19810.1	C3H family protein	1.66703	0.142732	3.13821	0.157244	2.35529	0.159955	5.5742	2.18724	0.778158	0.820109	2.03634	1.42764	1.0953	0.614375	1.46024	0.604485	0.894081	0.459135	0.458791	0.409151
PsSY0013700	C3H	AT5G18550.1	C3H family protein	23.0137	28.1721	21.094	16.6278	17.5957	18.0174	16.8891	17.9912	17.3893	11.8946	12.948	10.9857	16.7437	16.1174	17.9262	14.3452	16.7686	12.5597	12.9335	14.46
PsSY0015318	C3H	AT4G29190.1	C3H family protein	18.9093	22.4149	46.5753	24.589	32.3968	27.6294	25.398	21.8976	20.9049	37.6988	31.374	37.6546	33.1513	39.3979	38.3624	11.0449	7.80543	11.8244	20.3094	8.52082
PsSY0015728	C3H	AT2G19810.1	C3H family protein	2.00229	7.84523	2.97153	4.29181	2.8145	4.0798	0.827678	2.55132	4.94817	6.27772	5.3711	4.68052	1.34026	0.90371	1.69211	1.56338	0.053474	0.551558	0.581406	0.491512
PsSY0018425	C3H	AT2G33835.1	C3H family protein	16.0936	18.1119	30.0485	28.5491	31.8198	24.9787	16.1051	16.8178	21.1787	19.431	16.9447	20.2901	16.3035	22.7403	21.9869	14.9299	6.32781	7.50651	5.05086	6.00641
PsSY0023697	C3H	AT1G68200.2	C3H family protein	6.89866	7.99565	6.51197	6.59137	5.65313	6.34091	4.83108	5.40596	6.53819	7.98684	7.66167	7.15118	4.34317	4.36262	4.3636	3.42021	2.66623	3.20336	2.29855	3.66043
PsSY0023950	C3H	AT1G68200.1	C3H family protein	0.266979	0.270594	0.20785	0.154678	0.161327	0.187459	0.117955	0.152317	0.083089	0.014598	0.031988	0.062476	0.060922	0.112277	0.206688	0.243261	0.106487	0.029935	0.082237	0
PsSY0025301	C3H	AT3G12680.1	floral homeotic protein (HUA1)	0.04389	0.182427	0.226153	0.287524	0.3545	0.308652	0.281791	0.230405	0.26527	0.479808	0.644848	0.502681	0.60632	0.908016	0.940734	0.278082	0.270519	0.532227	0.595147	0.632699
PsSY0026420	C3H	AT2G20280.1	C3H family protein	21.4798	16.9419	23.9171	33.043	35.763	27.1836	29.6688	34.5891	38.8703	47.0918	50.083	47.8447	10.8083	14.6232	17.0056	13.6997	17.751	27.7559	24.9848	27.8699
PsSY0028739	C3H	AT3G48440.1	C3H family protein	3.74358	4.57954	6.07312	5.38164	5.80792	7.10513	5.32091	4.26815	4.68524	9.15172	9.4623	7.4927	8.35016	12.0009	9.50023	6.93376	5.14619	6.8616	5.35711	5.71891
PsSY0008524	CO-like	AT2G47890.1	B-box type zinc finger protein with CCT domain	2.79953	2.79779	2.50396	3.51212	2.6321	2.70126	3.65823	3.50531	3.41815	3.89387	3.33767	3.61924	1.26394	1.55028	1.40659	2.48714	1.04019	1.11468	0.588536	0.879714
PsSY0012572	CO-like	AT3G02380.1	CONSTANS-like 2	7.80942	6.66419	7.65992	6.14653	4.63148	4.6258	4.82248	3.67575	4.1057	2.67963	2.72163	3.73738	9.00744	7.94212	7.69442	7.60474	5.57577	5.95655	5.46002	3.88914
PsSY0017358	CO-like	AT1G68520.1	B-box type zinc finger protein with CCT domain	1.24187	1.36178	2.76817	1.85771	2.47378	2.43517	0.185575	0.227338	0.127083	0.70736	0.615266	0.701576	0.491647	0.905798	1.34124	0.174825	0.139192	0.031357	0.109134	0.026427
PsSY0017673	CO-like	AT3G07650.2	CONSTANS-like 9	6.72848	4.79678	10.9963	12.0465	12.5654	10.8444	2.81085	3.67615	5.1926	12.1572	12.437	14.7733	4.02192	8.01477	10.1637	2.21502	3.28938	4.22004	5.62558	5.14559
PsSY0021855	CO-like	AT3G02380.1	CONSTANS-like 2	9.49177	8.59516	9.2198	4.67974	5.76203	5.18049	0	4.76771	5.10407	3.27917	3.7016	4.47786	10.8286	6.27042	0	0	7.60639	7.18311	4.23954	4.44461
PsSY0027996	CO-like	AT5G57660.1	CONSTANS-like 5	12.1029	21.196	10.7971	10.5298	6.57146	7.97443	21.3793	14.3531	8.06024	8.31712	7.91879	5.74557	21.7816	11.3406	11.9372	17.4425	13.8842	10.5394	12.2496	5.70263
PsSY0008470	CPP	AT4G14770.1	TESMIN/TSO1-like CXC 2	0.301187	0.348788	0.445545	0.689033	0.66501	0.715648	0.21901	0.527525	0.299405	0.971839	0.764587	0.545269	0.475593	0.759868	0.611419	0.165433	0.339594	0.102943	0.241699	0.179491
PsSY0014151	CPP	AT3G22760.1	Tesmin/TSO1-like CXC domain-containing protein	1.14197	1.64828	2.14181	1.62585	1.46096	1.22643	0.639893	0.561399	0.807167	1.42462	1.40185	1.55084	1.29118	0.822247	1.22911	0.341564	0.22415	0.105789	0.067721	0.145311
PsSY0020023	CPP	AT4G14770.1	TESMIN/TSO1-like CXC 2	0.629978	0.837026	1.41661	0.850299	1.56767	0.788835	1.09579	1.07462	0.80138	0.55818	0.73005	0.791417	1.27701	2.25278	1.05789	0.517659	0.807217	0.719485	0.44368	0.504192
PsSY0005512	DBB	AT1G78600.2	light-regulated zinc finger protein 1	0.745072	0	0.863745	1.11187	1.15453	0	0.865898	0.134944	0.451383	1.10226	0.115587	0.640513	4.99885	6.29618	5.98999	3.39533	3.58608	5.80707	6.45377	7.64749
PsSY0011186	DBB	AT4G39070.1	DBB family protein	0	0.114225	0	0.481525	0.639842	0.302504	0	0.400585	0.308513	0	0.236691	0.105276	0	0	0.106126	0	0	0	0	0
PsSY0017119	DBB	AT1G06040.1	DBB family protein	0.613093	0.239618	0.449582	0.181265	0.165894	0.099925	0.131478	0	0	0.14815	0.254082	0.328465	0.113526	0.118529	0.045359	0.416162	0.036659	0	0	0
PsSY0025849	DBB	AT4G38960.1	DBB family protein	8.96473	5.17928	7.23047	6.44578	5.61912	6.19839	12.2492	10.2471	9.09412	7.32456	6.73991	7.46971	8.85942	9.61105	7.2874	19.5313	9.04808	7.29279	4.17449	3.78791
PsSY0000055	Dof	AT4G24060.1	Dof family protein	1.73802	1.67299	3.56942	4.1689	3.52959	2.93912	3.27464	3.55408	4.47424	5.47927	5.3536	6.60498	3.20942	4.63381	4.4505	4.92081	3.28539	2.15221	3.41958	4.49113
PsSY0002786	Dof	AT4G24060.1	Dof family protein	7.03038	8.82007	14.283	14.1376	13.628	9.24924	7.89985	8.21459	11.8819	12.3565	15.1313	13.1325	7.68633	9.81552	10.5213	7.20157	4.41831	2.54322	3.32018	4.63367
PsSY0006754	Dof	AT5G65590.1	Dof family protein	0.142352	0.138195	0	0.324491	0.155998	0.241786	0.163262	0.29629	0	0.045695	0.117725	0	0	0	0	0	0	0	0	0
PsSY0008403	Dof	AT5G60200.1	TARGET OF MONOPTEROS 6	0.29487	1.23331	1.14429	1.66376	1.58268	0.317206	0.577063	0.637937	0.344851	0.74655	0.827791	0.951012	0.473944	0.823189	0.868837	0.356459	0.489254	0.110663	0.117125	0.218029
PsSY0008907	Dof	AT5G60850.1	OBF binding protein 4	4.75627	4.42527	8.16356	8.48085	7.42614	6.34879	5.88443	6.39691	7.01469	8.81492	8.85282	8.03153	7.2384	10.6761	11.5802	6.03028	4.02494	2.97806	3.04362	3.31962
PsSY0010246	Dof	AT3G50410.1	OBF binding protein 1	4.28943	2.47071	5.08953	3.81314	3.99867	3.33871	2.53177	2.83683	4.32036	11.5439	7.19315	6.69189	0.606325	0.741811	0.86876	1.78065	0.507444	0.082944	0.469577	0.395323
PsSY0017245	Dof	AT3G61850.4	Dof family protein	1.82864	1.45378	3.39205	4.66362	4.44168	3.30994	2.78515	2.3221	2.77813	5.29857	5.61164	7.53176	1.99486	2.24623	3.60021	3.51656	1.78735	1.48244	1.68146	2.31552
PsSY0019835	Dof	AT5G62940.1	Dof family protein	1.47053	1.4215	2.60703	2.89635	3.29023	2.08183	1.26981	1.22242	0.889918	1.79135	1.84963	1.84942	0.97881	1.64738	2.15156	0.510821	0.334317	0.06789	0.046343	0.110934
PsSY0028635	Dof	AT3G47500.1	cycling DOF factor 3	2.51997	1.52918	1.64461	1.46161	1.77408	1.86267	4.71758	4.06998	3.68825	2.64579	3.17705	3.06041	3.23878	2.48608	2.66102	4.90388	2.84752	2.77138	1.99939	1.85213
PsSY0029251	Dof	AT1G21340.1	Dof family protein	154.247	126.179	149.128	88.2441	82.8379	95.9989	73.2983	57.7035	61.3154	39.3539	43.5445	48.5615	176.562	131.26	153.385	86.11	88.894	65.5034	52.75	44.9469
PsSY0003216	E2F/DP	AT1G47870.1	E2F/DP family protein	0.616047	0.219994	0.413725	0.833966	0.468628	0.732254	0.614951	0.268301	0.530917	1.26476	1.3929	1.72918	0.634984	0.646925	0.583591	0.770623	0.97811	0.578201	0.534223	1.14324
PsSY0003307	EIL	AT3G20770.1	EIL family protein	72.1232	115.536	70.0704	62.4689	52.9218	53.4223	50.0254	43.7655	38.4757	38.5254	38.8406	36.5362	43.5897	45.3902	47.2358	26.913	37.9671	25.4885	33.6795	27.9197
PsSY0015085	EIL	AT3G20770.1	EIL family protein	166.097	209.89	177.869	131.531	130.632	127.821	118.964	103.972	99.2381	97.2264	97.9364	101.273	130.184	139.38	128.077	99.5257	106.286	87.2409	94.6842	86.5553
PsSY0001070	ERF	AT1G22810.1	ERF family protein	118.739	124.49	45.9009	55.0432	49.2087	45.0462	59.103	42.0898	21.1859	16.4965	16.6153	11.8353	22.1681	18.8736	23.0946	13.7364	19.614	11.2984	17.4866	7.6746
PsSY0002755	ERF	AT5G61890.1	ERF family protein	124.574	262.447	77.5239	59.8562	42.6075	45.4186	87.7925	43.5252	25.4563	27.4713	24.9708	15.8387	69.1268	21.9601	38.5434	28.8801	51.7014	28.7307	51.2408	17.4304
PsSY0003084	ERF	AT4G17500.1	ethylene responsive element binding factor 1	508.426	569.794	303.036	332.155	318.921	307.222	365.094	318.583	291.512	247.348	245.964	218.933	129.544	103.978	96.0542	100.308	128.626	143.389	4.01928	8.80713
PsSY0003361	ERF	AT1G12610.1	ERF family protein	33.3336	17.6938	40.1833	15.9953	30.4414	25.0459	13.3622	14.4434	22.3703	21.1716	31.0754	20.833	36.1019	30.3936	36.4105	45.0273	43.5268	15.9722	16.75	7.42329
PsSY0003782	ERF	AT5G47220.1	ethylene responsive element binding factor 2	11.5059	18.7775	6.65005	7.32748	5.98025	5.25083	6.50534	4.94599	2.07923	3.47881	3.1398	2.81475	7.02208	4.92159	4.92781	5.12028	8.27453	7.86636	11.9955	4.23666
PsSY0003847	ERF	AT4G34410.1	redox responsive transcription factor 1	8.77679	6.46215	6.40259	3.49625	3.34153	3.28202	3.29643	3.52177	3.13187	2.62345	2.98661	3.31413	4.00124	3.91694	2.72035	4.27935	4.46148	4.55033	3.30174	3.25992
PsSY0003881	ERF	AT2G47520.1	ERF family protein	52.9599	57.5591	107.883	67.4621	98.5968	69.331	108.704	76.6825	88.1681	75.4817	89.9603	57.008	44.757	58.9243	32.7057	38.7349	83.0234	156.474	156.266	170.985
PsSY0005221	ERF	AT1G33760.1	ERF family protein	39.8371	25.4038	37.0112	34.3749	61.8132	41.787	19.4226	23.2813	24.235	27.5712	22.6687	34.8132	51.0232	44.1144	36.9242	18.2128	9.81299	17.6168	6.59687	6.31625
PsSY0005857	ERF	AT5G61890.1	ERF family protein	1.07423	2.50223	0.271007	0.444216	0.463727	0.263142	0.471117	0.321027	0.29724	0.238998	0.224237	0.2541	0.195318	0.160278	0.19172	0.217582	0.145923	0.12444	0.30653	0.217783
PsSY0006203	ERF	AT1G15360.1	ERF family protein	0	0	0	0	0	0	0	0	0	0	0	0	0	0	0	0.5524	0	0.57402	0.480183	0.206352
PsSY0006251	ERF	AT3G23240.1	ethylene response factor 1	5.26275	3.41262	2.55747	8.79983	7.60379	6.81021	8.28151	6.52459	4.98771	4.55193	3.76467	4.64817	12.5194	10.9179	7.22927	21.1525	12.7699	14.159	9.0439	4.15407
PsSY0006834	ERF	AT5G13330.1	related to AP2 6l	0.684648	1.02502	0.563899	0.98879	1.1378	0.777736	2.01542	2.04779	1.94276	3.55637	3.80705	3.74066	0.531083	0.584627	0.393193	0.50919	0.931771	0.97115	2.58486	1.86111
PsSY0007181	ERF	AT4G13040.1	ERF family protein	3.85307	1.86968	2.25933	2.58367	2.30706	1.96647	2.32803	3.03129	2.7304	2.94781	3.6443	3.94591	4.38587	4.38919	5.58203	2.3103	4.14106	3.02178	2.66316	2.35984
PsSY0007278	ERF	AT1G64380.1	ERF family protein	38.8496	70.3018	34.8468	50.2765	54.8724	41.5312	93.6571	102.127	63.1366	82.0144	73.7004	100.667	106.015	120.238	70.7951	171.158	145.521	254.633	193.321	184.317
PsSY0007471	ERF	AT1G71450.1	ERF family protein	189.943	134.36	148.784	174.93	185.698	159.156	88.9182	107.148	108.276	71.2033	54.7991	72.6331	153.621	102.582	123.614	45.152	24.8792	24.9164	13.078	7.88211
PsSY0008622	ERF	AT5G11590.1	ERF family protein	6.16219	7.47489	1.42953	4.60792	3.47681	2.84727	3.84976	3.24568	3.00648	1.71636	1.87201	1.3745	5.75292	3.12795	3.18796	0.941011	2.19117	1.32685	0.815332	0.248931
PsSY0008844	ERF	AT5G51990.1	C-repeat-binding factor 4	36.3763	59.418	16.0616	21.9504	10.2195	10.4372	11.7518	3.79734	2.44081	1.24271	0.384216	1.34116	18.6555	5.47812	9.13085	0.74388	4.7257	2.01893	1.63632	0.503395
PsSY0009081	ERF	AT2G47520.1	ERF family protein	13.3755	11.3968	9.98319	5.34994	5.87386	5.6189	5.30984	5.16763	5.36944	4.51231	4.82576	5.16273	3.69986	3.42351	2.77752	4.11809	3.79277	4.1388	3.11414	2.68694
PsSY0009993	ERF	AT4G23750.1	cytokinin response factor 2	0.364034	0.815551	0.592924	0.906164	0.857737	0.392852	0.235142	0.322859	0.191562	0.570443	0.36511	0.584969	0.272039	0.86922	0.4029	0.130936	0.120536	0.132603	0	0.099659
PsSY0012440	ERF	AT5G52020.1	ERF family protein	277.85	491.442	306.879	91.8234	86.7381	166.04	62.8204	39.9429	75.9778	59.6439	67.5082	47.7633	111.168	74.3362	80.0964	53.3913	115.63	42.3849	39.019	31.7744
PsSY0012484	ERF	AT5G19790.1	related to AP2 11	5.80596	6.86139	3.63154	3.65856	3.73378	4.18874	3.90718	2.85693	2.10163	1.64094	2.4888	2.4316	4.77776	3.47723	3.28904	5.95274	6.43828	4.41553	5.5588	3.67392
PsSY0013258	ERF	AT1G68550.1	ERF family protein	18.5756	16.256	24.8448	24.2268	24.3376	20.1617	23.7638	24.8981	34.0787	20.8511	20.624	23.1528	14.911	20.8244	16.3209	13.5316	9.67667	8.938	6.87871	6.78853
PsSY0014424	ERF	AT4G27950.1	cytokinin response factor 4	26.3121	75.5234	20.9313	20.9612	17.4093	13.8747	11.8883	7.9449	4.99472	5.00219	3.55703	4.53122	3.78251	1.97501	2.64878	0.750994	1.38741	0.734755	0.721095	0.459599
PsSY0017041	ERF	AT5G25190.1	ERF family protein	0	0.091026	0	0.053216	0.159547	0.10448	0.281424	0	0.133256	0.513315	0.768431	0.354386	0.243381	0.256597	0	0.223072	0.16298	0	0	0
PsSY0017112	ERF	AT5G52020.1	ERF family protein	156.618	60.2973	37.9381	51.0511	78.5926	15.6481	46.4161	31.2643	9.62173	9.10106	11.3661	15.6029	131.981	51.5966	45.6283	51.805	38.8308	36.7023	11.8256	10.9455
PsSY0017331	ERF	AT3G23240.1	ethylene response factor 1	1.24179	1.8481	0.946584	2.98637	1.6912	1.94562	6.31667	3.80201	1.69888	0.96005	1.51323	0.445105	3.92799	4.36881	0.731299	0.239043	0.466089	0.881406	0.564982	0.064985
PsSY0017937	ERF	AT4G25470.1	C-repeat/DRE binding factor 2	10.6354	7.56596	10.3412	7.79035	10.8122	9.42655	4.86889	8.81988	8.50453	6.9253	8.65765	8.94989	15.1314	14.8326	14.6388	8.52303	5.14444	4.01513	2.84262	4.74052
PsSY0018212	ERF	AT1G12610.1	ERF family protein	384.747	273.435	253.774	199.256	243.426	217.385	125.956	114.205	97.1329	73.6386	77.9513	70.475	189.152	159.442	149.371	116.006	90.6399	63.1173	41.004	35.9416
PsSY0018312	ERF	AT3G16770.1	ethylene-responsive element binding protein	17.6546	24.3107	18.4509	27.3318	33.5549	22.6294	72.5677	76.2273	56.0583	78.7723	79.3575	69.7114	49.817	59.0632	41.2453	84.9805	127.097	100.388	126.224	171.211
PsSY0020064	ERF	AT4G17500.1	ethylene responsive element binding factor 1	1.20416	1.34859	1.98434	2.16106	2.21468	2.01708	1.39464	1.42696	1.74818	1.87718	1.86937	1.96685	0.799268	1.66864	1.53405	0.72629	0.403792	0.226631	0.188086	0.418721
PsSY0020311	ERF	AT1G21910.1	ERF family protein	0.880276	1.77465	0.725383	1.65786	2.74005	2.59646	3.21062	5.58979	3.83522	2.14904	3.05051	2.74714	2.47713	2.19031	2.28963	3.48601	1.25786	2.9198	2.27345	1.43831
PsSY0020466	ERF	AT5G51990.1	C-repeat-binding factor 4	394.604	274.831	263.007	161.539	182.624	189.854	84.0763	83.4041	84.1779	56.8661	57.7731	53.3233	152.069	123.221	137.5	81.0667	61.8075	27.7135	14.6955	12.9853
PsSY0021700	ERF	AT2G40340.1	ERF family protein	0.511042	0.613865	0.704806	0.435285	0.629535	0.46564	1.12929	0.961543	1.04082	1.2078	1.27152	0.838899	0.536218	0.394312	0.129236	0.50407	0.827871	2.05986	3.83424	2.304
PsSY0022694	ERF	AT4G17500.1	ethylene responsive element binding factor 1	250.513	274.416	173.467	171.431	167.803	143.808	163.904	131.713	107.386	109.967	87.5336	105.227	209.029	166.721	121.467	225.927	176.64	231.565	147.028	92.2676
PsSY0022703	ERF	AT5G25190.1	ERF family protein	15.7127	8.65459	18.8276	24.2983	29.2617	24.8704	50.0074	40.3323	50.5462	72.6529	80.2544	66.1712	18.1773	17.3321	10.4342	51.5786	53.4904	98.5487	52.6515	74.1281
PsSY0022916	ERF	AT1G28360.1	ERF domain protein 12	1.43968	1.94194	1.09713	1.03558	0.905796	0.965793	1.35025	0.781002	0.35418	1.04529	0.664014	1.00633	0.311714	0.33045	0.135827	0	0.03286	0.075036	0	0
PsSY0022930	ERF	AT5G11590.1	ERF family protein	120.927	146.692	93.819	48.8676	43.9432	58.0993	37.8743	29.5764	32.2804	25.9895	29.598	21.7195	55.4679	27.4256	29.0207	24.1873	24.1471	8.4756	5.41884	4.74369
PsSY0022952	ERF	AT2G44840.1	ethylene-responsive element binding factor 13	0.65877	0.384699	0.509876	0.773627	0.457858	0.692927	0.243722	0	0.100853	0.229462	0.130395	0.174843	0	0	0.043884	0	0.287264	0.388806	0.223497	0
PsSY0022968	ERF	AT5G19790.1	related to AP2 11	0	0	0	0.050052	0	0	0.125885	0	0	0.036399	0	0	0.656953	0.908609	0.410313	0.852812	0.436513	0.737439	1.57599	0.434043
PsSY0023589	ERF	AT1G01250.1	ERF family protein	0.418804	0.306042	0.818644	0.126944	0.662998	0.249502	0	0.175666	0.043867	0.034767	0	0.040554	0	0.045832	0	0.134918	0.582661	0.424481	0.431279	1.14958
PsSY0024249	ERF	AT2G44940.1	ERF family protein	0.721299	1.06364	1.32796	1.63127	1.72738	0.936227	0.774613	0.720316	0.96088	1.70457	0.742048	1.31156	0.773592	1.42953	1.07789	0.261221	0.426869	0.28207	0.225845	0.120008
PsSY0024442	ERF	AT5G47230.1	ethylene responsive element binding factor 5	287.464	367.256	278.47	280.617	295.74	256.717	247.453	231.381	185.894	151.736	124.033	149.657	155.19	194.418	171.69	155.447	137.484	98.6939	87.2107	52.1148
PsSY0024475	ERF	AT5G11590.1	ERF family protein	1.74666	1.81724	0.988072	2.77861	2.4205	1.64677	2.16289	2.40031	1.90668	1.36877	0.599881	1.24852	0.41988	0.623906	1.19775	0.80614	1.20506	0.506661	0.417541	0.160585
PsSY0025047	ERF	AT1G12610.1	ERF family protein	2.71359	1.90547	3.22818	2.46774	4.8216	2.83306	1.78031	2.85875	2.47378	4.98117	7.34884	7.67609	12.3368	10.1555	12.4522	4.67382	3.90754	1.13369	2.60941	2.62466
PsSY0025390	ERF	AT1G75490.1	ERF family protein	2.45894	5.87108	2.61469	1.05804	1.4714	1.0217	1.50332	0.568145	0.915865	1.78778	1.41961	1.35895	1.72151	3.14431	1.20419	1.39172	1.77574	2.42496	2.25671	3.31996
PsSY0025435	ERF	AT5G11590.1	ERF family protein	262.614	319.602	202.616	111.651	116.644	126.628	83.8147	63.649	71.6794	55.0986	64.6228	47.0223	124.655	62.5404	64.6309	53.7617	58.6017	18.4721	12.9486	10.6979
PsSY0025527	ERF	AT3G50260.1	cooperatively regulated by ethylene and jasmonate 1	7.46722	11.1092	6.50731	8.67843	6.81851	5.27496	14.4336	10.631	8.74075	12.4379	12.235	10.1093	23.5814	14.7403	12.4919	16.1831	24.6743	35.0929	38.5285	24.6684
PsSY0026783	ERF	AT2G44940.1	ERF family protein	0.823432	0.443785	2.11281	1.16327	1.21481	1.44332	0.426986	0.416246	0.260507	0.423153	0.279315	0.453657	0.246941	0.41296	0.264703	0.214659	0.044398	0.059811	0	0
PsSY0027986	ERF	AT2G20880.1	ERF family protein	9.39025	16.2554	8.75889	14.6582	17.6411	9.72042	18.6418	12.2726	9.3888	17.1457	13.6599	16.2538	26.5997	17.2086	19.5805	6.83858	6.35349	5.7772	8.21774	3.58618
PsSY0029472	ERF	AT5G64750.1	ERF family protein	56.7144	79.4695	40.9836	20.8945	24.1481	25.1178	10.7149	7.91954	5.83254	6.85294	7.68592	6.2989	17.6715	6.99976	10.5137	6.20045	5.47337	4.02096	3.39016	2.77238
PsSY0000625	FAR1	AT3G59470.2	FAR1 family protein	0.488863	0.401272	0.586385	0.422255	0.311779	0.640106	0.593258	0.383854	0.333711	0.62592	0.620479	0.837654	0.915021	1.38871	1.07122	1.05525	0.841663	0.820421	1.00541	0.984077
PsSY0004815	FAR1	AT4G38180.1	FAR1-related sequence 5	0.405848	0.538958	0.605441	0.620795	0.698073	0.868951	0.529248	1.35472	0.908345	1.76635	1.05895	1.67056	17.9126	22.1477	20.2343	16.2007	14.2747	16.9668	16.7999	16.2634
PsSY0006679	FAR1	AT4G38180.1	FAR1-related sequence 5	0.474148	0.118278	0.206148	0.171861	0.23288	0.181303	0.10073	0.120373	0.093736	0.172532	0.086986	0.186175	0.329658	0.521107	0.500146	0.226457	0.61772	0.43865	0.410733	0.324386
PsSY0009208	FAR1	AT4G38180.1	FAR1-related sequence 5	0.953728	0.654036	1.73652	2.08666	1.7123	2.00791	1.50479	1.88272	2.02573	2.51703	2.60244	3.16557	1.79997	2.33812	1.68526	1.40563	0.527969	0.953621	1.09028	1.05007
PsSY0009254	FAR1	AT4G38180.1	FAR1-related sequence 5	0.102935	0	0.074109	0.161025	0.090002	0.092501	0.116811	0.126147	0.116507	0.33978	0.159609	0.408275	0.645129	1.13237	1.2708	0.961337	0.510741	0.822496	0.870434	1.23087
PsSY0023945	FAR1	AT1G10240.1	FAR1-related sequence 11	3.2478	4.93648	4.30426	3.59065	2.94518	2.6314	2.7176	3.41695	3.43668	2.14384	1.6459	2.26145	3.89867	2.90495	2.94745	3.08676	3.13271	3.05582	2.80644	3.40324
Prunus_salicina_newGene_1048	FAR1	AT4G38180.1	FAR1-related sequence 5	0	0	0	0	0	0	0	0	0	0	0	0	1.171	1.20026	0	0	0.991209	1.01303	1.2799	1.24108
Prunus_salicina_newGene_2923	FAR1	AT4G38180.1	FAR1-related sequence 5	0	0	0	0	0	0	0	0	0	0	0	0	1.42618	1.4032	1.25762	1.14843	1.39213	1.12115	1.34645	1.33325
Prunus_salicina_newGene_3714	FAR1	AT4G38180.1	FAR1-related sequence 5	0.15564	0.546945	0.385126	0.3638	0.362576	0.738875	0.421069	0.640018	0.706757	0.681714	0.66341	0.792186	0.015477	0.138682	0.064142	0.0423	0.06615	0.108972	0.0674	0.074247
Prunus_salicina_newGene_4427	FAR1	AT4G38180.1	FAR1-related sequence 5	0	0	0	0	0	0	0	0	0	0	0	0.074323	0.445779	0.659378	0.466204	0.43168	0.432738	0.595557	0.49356	0.276266
PsSY0000060	G2-like	AT5G29000.4	G2-like family protein	1.32458	0.830757	0.770957	1.53605	0.622072	0.636683	1.32815	2.34326	2.5256	2.33685	2.8373	2.56513	4.03643	3.10451	3.66908	4.95802	3.34004	5.69334	7.51022	6.8871
PsSY0000744	G2-like	AT5G06800.1	G2-like family protein	0.122106	0.196965	0.316386	0.272752	0.330009	0.073303	0.033881	0	0	0.276263	0.602745	0.181523	0.195289	0.273064	0.183286	0.559559	0.606471	0.25528	0.522311	0.736173
PsSY0005918	G2-like	AT5G59570.1	G2-like family protein	20.0295	3.23256	2.54768	7.54393	2.52116	2.48354	4.61058	6.90475	8.15638	1.94656	6.72944	1.70992	8.49771	1.9056	1.28782	1.92699	1.29875	4.65507	6.54439	1.56082
PsSY0007837	G2-like	AT1G32240.1	G2-like family protein	0.032961	0.018867	0.030187	0.069676	0.033204	0.050906	0.045036	0.043105	0.063533	0.086641	0.044116	0.120506	8.49207	7.92285	8.97757	7.63788	9.30305	7.0702	6.51325	11.7698
PsSY0009076	G2-like	AT1G69580.1	G2-like family protein	6.52656	5.03336	8.56086	4.37385	4.9796	3.05809	5.22091	4.26406	5.05499	2.28485	2.56158	5.19178	1.23649	2.08872	4.14353	2.15383	2.81527	0.834292	1.81556	1.32017
PsSY0010144	G2-like	AT5G16560.1	G2-like family protein	1.07134	0.946483	1.46236	0.709891	1.39767	0.795472	0.394124	0.4178	0.415474	0.743273	0.376805	0.155561	0.669526	0.596319	1.00852	0.205978	0.275188	0.126576	0.097898	0.231966
PsSY0012762	G2-like	AT3G04030.3	G2-like family protein	0.911935	0.865429	2.25615	0.742316	1.4046	0.888558	0.387238	0.180594	0.151153	0.05847	0.226004	0.149617	0.374454	0.192947	0.687796	0.22578	0.204599	0.061129	0.156038	0.151821
PsSY0014514	G2-like	AT5G29000.2	G2-like family protein	17.4965	15.888	19.1436	19.9112	19.4177	21.5192	17.4882	20.7638	18.117	19.4912	17.4214	22.0928	42.9964	36.4816	37.3508	34.9399	38.7884	40.2924	36.8703	35.3841
PsSY0015377	G2-like	AT3G16857.1	response regulator 1	0	0	0	0	0	0.06887	0	0.077274	0.049785	0	0.163499	0.01998	0	0	0.05282	0.259487	0.20766	0.90871	0.175455	0.663836
PsSY0015574	G2-like	AT2G01060.1	G2-like family protein	9.21609	14.7311	13.778	10.2633	17.1678	11.292	17.4421	14.9176	11.4593	10.2765	9.85074	11.1191	6.76117	7.18337	8.13077	6.66494	6.45516	7.37916	6.40476	12.3689
PsSY0017002	G2-like	AT3G13040.1	G2-like family protein	4.25657	3.63911	4.52422	5.91903	6.85571	5.54159	4.27583	5.9775	6.25458	5.59707	4.79529	7.16517	8.90524	12.9838	13.4754	4.06189	5.03127	6.33666	4.72399	7.24796
PsSY0019621	G2-like	AT1G79430.2	G2-like family protein	9.24923	8.99298	12.3723	10.7794	12.8372	9.84489	5.28998	4.67162	5.39136	5.96289	5.85207	4.5399	5.05236	5.87723	6.96762	5.21012	4.56672	3.52512	4.21364	5.21517
PsSY0020454	G2-like	AT2G20570.1	GBF's pro-rich region-interacting factor 1	0.402684	0.22595	0.787762	0.63128	1.08638	0.575931	0.369479	0.736682	0.716357	0.953353	0.869122	1.26811	0.636594	0.83386	0.805362	1.24061	0.496123	0.178302	0.1344	0.068599
PsSY0027387	G2-like	AT4G13640.1	G2-like family protein	3.23978	1.83756	3.89666	3.61735	3.98413	3.91907	2.48385	2.72854	3.03777	5.05932	5.73712	5.5507	8.51839	9.41922	9.56564	16.2062	9.86913	20.3728	19.3549	21.2999
Prunus_salicina_newGene_3601	G2-like	AT1G32240.1	G2-like family protein	2.67172	1.41566	1.52257	1.61049	1.50541	1.63644	1.79853	1.7987	1.43412	1.98729	2.16043	2.00893	2.90144	3.23039	3.53499	3.23184	3.57591	3.24478	3.96756	4.05147
PsSY0006676	GATA	AT1G08010.2	GATA transcription factor 11	6.39696	7.95097	6.82953	5.24416	4.95149	5.45853	4.28838	3.7245	4.24988	5.59083	5.15698	4.84093	5.71258	4.54463	4.18273	2.14285	1.90744	2.40171	2.11806	1.57434
PsSY0008051	GATA	AT5G49300.1	GATA transcription factor 16	0.059829	0.173397	0.256923	0.850368	0.918381	0.759329	1.01293	0.548908	1.37395	1.26554	1.80341	1.41596	0.785428	0.888759	0.374194	1.55928	1.28386	5.1304	4.04636	3.3481
PsSY0010316	GATA	AT3G06740.1	GATA transcription factor 15	4.5691	7.12489	4.27399	4.31323	4.67315	3.56494	4.33348	3.22425	3.5978	4.6015	5.16927	2.42815	1.95	3.14585	2.95795	1.83236	1.47592	2.03874	2.54223	1.62701
PsSY0016739	GATA	AT5G66320.2	GATA transcription factor 5	5.8513	7.26149	13.4061	11.1581	7.91485	8.06492	5.39632	8.36322	8.35595	13.213	13.6744	11.4408	10.6821	14.5073	9.43213	11.7387	15.1281	20.9202	25.2713	23.3993
PsSY0018165	GATA	AT5G25830.1	GATA transcription factor 12	0.937502	1.54115	1.01062	0.660163	0.919462	0.840786	1.008	0.68568	0.918137	1.26842	1.44127	0.884875	1.65914	2.35659	1.3484	1.1824	1.26389	1.02901	1.00432	1.80331
PsSY0019701	GATA	AT3G21175.2	ZIM-like 1	2.77415	3.0871	2.70823	2.46835	2.50456	2.97858	3.11756	2.2264	1.78023	1.71589	1.68269	2.24438	1.92448	1.45087	2.04365	1.79066	1.45944	0.604951	1.53184	0.781552
PsSY0022585	GATA	AT4G26150.1	cytokinin-responsive gata factor 1	0.130296	0.02843	0.016344	0.078666	0.125387	0.132504	0.12385	0	0.023834	0.026017	0.086395	0.03134	0.068568	0	0.010891	0	0	0	0.014072	0
PsSY0026266	GeBP	AT4G00390.1	DNA-binding storekeeper protein-related transcriptional regulator	0	0	0	0	0	0	0	0	0	0	0	0	2.16587	0	4.01928	0.493465	1.24332	3.63308	4.33888	4.11663
PsSY0000383	GRAS	AT4G37650.1	GRAS family protein	2.02698	2.20054	6.21275	4.11559	3.71178	2.92399	2.70716	2.26315	3.44916	3.84585	3.61757	4.00714	2.69452	3.04382	4.23368	3.11998	2.47218	0.701354	0.784718	1.77678
PsSY0001474	GRAS	AT5G48150.1	GRAS family protein	2.27785	2.30494	2.5646	2.6507	3.1452	2.62912	1.60974	2.21596	1.70052	2.7906	2.65498	3.50831	3.16818	4.23126	4.91636	2.90259	3.24328	3.1152	3.57467	3.99121
PsSY0007201	GRAS	AT1G07530.1	SCARECROW-like 14	9.62928	15.3461	8.99014	9.19557	7.93934	11.2911	8.33007	8.52361	5.37666	7.926	5.5262	7.54162	6.67977	3.91642	6.50625	6.39231	6.93715	5.30119	5.93777	3.53453
PsSY0011033	GRAS	AT1G21450.1	SCARECROW-like 1	0.205892	2.49878	2.021	1.64553	2.4144	0.015153	1.47499	1.71787	1.51568	2.11459	1.98367	1.72839	0	0.133568	1.4731	0.522546	0	0.323192	0.653863	0.242431
PsSY0012134	GRAS	AT1G07530.1	SCARECROW-like 14	8.00827	14.9165	5.62747	6.24149	3.50347	4.65197	4.30571	2.82663	2.72271	3.41626	3.05054	3.72056	6.99167	4.38453	2.66831	2.35225	2.46659	2.10723	1.72123	1.56769
PsSY0015210	GRAS	AT1G21450.1	SCARECROW-like 1	2.6949	3.53657	2.70476	3.36387	2.70773	4.04993	2.32565	2.29485	2.5393	2.08408	3.46863	2.93974	1.36705	2.00826	1.54674	0.67144	0.8885	0.46909	0.765723	0.653116
PsSY0015496	GRAS	AT5G48150.1	GRAS family protein	269.094	289.255	222.837	225.967	241.842	216.914	200.675	191.607	143.8	129.693	109.655	125.885	199.169	176.986	186.146	145.465	142.664	112.555	115.684	84.1427
PsSY0016555	GRAS	AT1G14920.1	GRAS family protein	2.3419	2.2885	3.33359	4.49649	3.62798	3.19767	3.08939	4.23498	4.39114	2.8201	2.23645	3.59305	6.93566	7.83517	7.8127	10.298	4.30447	6.57188	3.97844	4.26559
PsSY0020215	GRAS	AT1G07530.1	SCARECROW-like 14	0.859006	0.651902	1.02135	0.735239	1.17844	1.32058	0.576715	0.601813	0.650589	1.11546	1.09178	1.05437	0.778028	1.06528	1.38872	0.710972	0.524599	0.44415	0.325257	0.273341
PsSY0021046	GRAS	AT1G63100.1	GRAS family protein	0.443971	0.636933	1.08157	0.821187	0.825713	0.516669	0.275298	0.180663	0.115527	0.279615	0.251219	0.344269	0.073763	0.174413	0.223744	0.053043	0.148353	0.04471	0.016946	0.014959
PsSY0022693	GRAS	AT1G66350.1	RGA-like 1	0.111508	0.035154	0.074961	0.198993	0.307649	0.177624	0.171157	0.250179	0.33926	0.177316	0.053815	0.319545	0	0	0	0.069846	0.087849	0.079162	0.027575	0.033471
PsSY0024738	GRAS	AT1G14920.1	GRAS family protein	1.41112	1.293	2.07703	2.47693	2.26015	2.02648	1.80143	2.42052	2.62352	1.56196	1.5112	1.97938	4.97125	5.69449	5.82916	7.92911	3.49716	4.77496	2.9196	3.10405
PsSY0025989	GRAS	AT3G03450.1	RGA-like 2	7.32441	6.72628	17.7545	9.86142	10.3785	7.5431	5.55139	4.9404	7.32633	4.63631	5.20538	5.55195	7.86695	12.982	12.7366	7.23325	5.91181	3.14004	3.25952	4.28007
PsSY0027848	GRAS	AT5G41920.1	GRAS family protein	14.8158	14.7115	15.9335	7.91631	7.60778	9.7658	5.11728	4.96748	6.42119	4.53576	4.25365	4.20786	8.35474	7.31666	8.26475	6.44234	5.19626	3.61462	2.57628	2.55875
PsSY0001569	GRF	AT2G22840.1	growth-regulating factor 1	2.03694	1.12275	2.08071	2.35536	1.91707	1.95201	1.71439	1.57451	1.46546	1.27493	1.58834	0.99251	0.740089	1.00369	0.978389	0.81328	0.501067	0.732563	0.745044	0.899229
PsSY0008787	GRF	AT2G22840.1	growth-regulating factor 1	0	0.048204	0.239213	0.238041	0.165036	0.245668	0.022416	0.090742	0.08468	0.065285	0.124507	0.104381	0	0.093447	0.120027	0.018045	0	0	0	0
PsSY0030127	GRF	AT3G13960.1	growth-regulating factor 5	0.280098	0.132553	0.22675	0.708112	0.440955	0.445781	0.222399	0.264872	0.288911	0.630891	0.430692	0.225531	0.219716	0.21119	0.482457	0.063287	0.08701	0.140759	0.335018	0.242079
PsSY0024612	HB-other	AT5G11270.1	overexpressor of cationic peroxidase 3	0.732788	0.626034	1.20008	1.01875	1.06007	0.969706	0.876763	1.17915	1.13507	1.35918	1.44981	1.36384	2.41373	2.66735	2.45039	1.06808	0.860409	0.839709	1.23214	1.59367
PsSY0029951	HB-other	AT5G11270.1	overexpressor of cationic peroxidase 3	0.357602	0	0	0.318868	0.435094	0.152388	0	0.174102	0.144813	0	0	0.18075	3.16991	3.77381	3.63208	1.09724	1.60116	1.82159	2.07341	2.38172
PsSY0019245	HD-ZIP	AT3G01470.1	homeobox 1	7.58459	10.2279	10.3366	10.0415	9.21279	8.08414	21.0571	17.1083	18.6631	28.8609	27.4319	32.2169	5.93776	8.36585	6.56058	18.2168	15.9882	18.1305	14.607	18.4788
PsSY0007811	HD-ZIP	AT1G69780.1	HD-ZIP family protein	12.0058	7.92639	16.5947	16.3719	18.4734	14.6181	10.7823	11.6272	12.0819	7.64516	5.26236	9.36122	15.1353	11.955	8.83524	5.39005	1.95246	1.26385	1.10669	1.27083
PsSY0017256	HD-ZIP	AT5G15150.1	homeobox 3	0.107028	0.081082	0.278633	0.312658	0	0	0.395177	0.308877	0.088088	0.529986	0.225221	0.266135	0.085604	0.267902	0.032717	0.224965	0.081647	0	0	0
PsSY0001738	HD-ZIP	AT4G16780.1	homeobox protein 2	6.85171	5.47096	10.4109	5.63201	5.88957	4.34855	2.53455	3.84589	3.34981	3.74327	3.20363	2.97669	5.59376	8.60694	8.97024	5.36323	3.03181	1.45652	0.765078	0.58867
PsSY0011830	HD-ZIP	AT3G01470.1	homeobox 1	76.3945	57.1573	115.453	161.985	185.689	173.575	141.52	193.622	192.036	148.346	124.182	188.767	71.2772	106.869	104.81	101.114	60.2137	72.9379	80.7065	79.0845
PsSY0027669	HD-ZIP	AT5G06710.1	homeobox from Arabidopsis thaliana	67.9451	98.9404	40.6265	49.6243	37.3335	42.1939	91.3749	68.2697	44.7069	56.6843	60.5517	46.4839	87.3776	82.348	73.9472	78.7968	124.051	106.76	140.287	83.5996
PsSY0025791	HD-ZIP	AT4G37790.1	HD-ZIP family protein	2.18117	2.48721	3.50092	3.18875	2.98788	2.45495	4.64789	4.58493	4.42049	4.30813	5.04434	4.05325	4.85549	5.17817	7.13567	8.52973	8.1063	6.2794	11.8229	9.72684
PsSY0003944	HD-ZIP	AT3G60390.1	homeobox-leucine zipper protein 3	1.00122	0.67684	1.17986	1.12165	1.20962	0.967981	0.587987	0.579544	0.872373	0.825731	0.533602	1.0288	0.197288	0.450609	0.427792	0.432761	0.215452	0	0.054345	0
PsSY0020686	HD-ZIP	AT2G46680.1	homeobox 7	2.48161	2.18404	4.39533	5.22765	5.71424	4.08191	5.45362	7.50197	8.69908	13.6023	15.3022	14.2395	4.37571	5.78972	7.78969	7.33178	14.0225	10.9343	19.416	20.2285
PsSY0005150	HD-ZIP	AT4G37790.1	HD-ZIP family protein	0.678323	0	0.658469	0	0.425495	0.793572	1.68186	1.7606	1.46907	0	0	0	0.824975	0	0	2.07645	3.91003	2.79169	3.27269	3.70349
PsSY0017654	HD-ZIP	AT4G37790.1	HD-ZIP family protein	0.971941	1.93507	0.927886	0.51138	0.658884	1.15915	2.31299	2.54089	2.03616	4.92629	3.55822	3.63717	1.1921	2.96154	2.18262	2.96616	5.76529	3.76538	4.76362	5.64106
PsSY0023484	HD-ZIP	AT2G46680.1	homeobox 7	47.7943	55.1175	33.698	44.2058	27.6052	24.1614	35.9084	28.2468	25.6597	18.9959	15.4074	18.1788	62.6699	105.652	89.3748	18.2957	30.1693	14.7749	20.7831	16.8205
PsSY0002091	HD-ZIP	AT2G01430.1	homeobox-leucine zipper protein 17	1.6878	1.45506	1.72399	2.45704	2.56879	2.4211	3.21975	3.16036	3.22347	4.42645	4.17827	4.5325	2.72606	3.68824	4.45101	6.88627	5.07019	3.76469	4.20322	6.51591
PsSY0001853	HD-ZIP	AT4G36740.1	homeobox protein 40	0.335785	0.828999	0.962612	0.673969	0.5248	0.671955	3.07107	3.06299	3.09305	2.44984	2.87624	2.36315	1.09405	1.45521	1.9092	2.13076	1.97451	0.857307	2.78792	4.96471
PsSY0023624	HD-ZIP	AT4G00730.1	HD-ZIP family protein	0.101742	0.238538	0.110597	0.184997	0.257809	0.041787	0.046536	0.039272	0.048348	0.02106	0.033851	0.035117	0.058137	0.564447	0.121248	0.060392	0.057754	0	0.043622	0
PsSY0004301	HD-ZIP	AT4G32880.1	homeobox gene 8	10.2259	15.5836	6.32655	6.78739	5.32095	6.25895	15.9393	10.6477	6.91292	6.35841	8.43212	8.32687	5.74138	2.79518	5.18045	6.05458	8.88482	3.97219	6.3119	6.0836
PsSY0024951	HD-ZIP	AT2G34710.1	HD-ZIP family protein	2.4785	2.78762	4.3875	3.78664	3.91476	3.08029	1.68418	1.77134	1.87035	2.67135	2.30333	3.18689	0.7043	0.565367	0.894748	0.301093	0.215355	0.593397	1.1567	1.01313
PsSY0023665	HD-ZIP	AT1G52150.1	HD-ZIP family protein	7.97795	3.89114	4.83963	4.65589	8.03442	4.61238	4.98663	6.10983	3.02514	6.03731	8.32625	8.49247	3.0953	3.5384	4.29967	2.72198	3.2553	3.95859	1.682	2.28295
PsSY0019311	HD-ZIP	AT1G52150.1	HD-ZIP family protein	6.07394	10.8398	12.0847	8.65434	13.5077	8.98056	7.29712	5.3275	7.91957	6.19657	5.50851	6.44566	3.71402	6.04002	6.44757	3.85555	2.87389	3.14653	4.81758	5.43043
PsSY0030118	HD-ZIP	AT5G60690.1	HD-ZIP family protein	2.7354	3.67227	6.8792	6.95468	6.76413	5.595	3.51619	3.72555	4.80408	5.37239	5.12888	7.47031	2.79058	2.96538	4.49156	2.98737	1.20812	1.2011	0.969552	1.52769
PsSY0006158	HSF	AT2G41690.1	heat shock transcription factor B3	0.479725	0.623873	0.510058	0.583678	1.18512	0.604376	1.29715	0.995242	0.947287	1.07418	1.53653	1.84166	0.289145	0.232278	0.318974	0.083144	0.396324	0.046644	0.209034	0.199218
PsSY0006665	HSF	AT5G62020.1	heat shock transcription factor B2A	1.03145	1.03509	0.711129	1.59628	1.54796	1.40896	2.64331	2.43962	2.05578	2.09682	2.47581	2.05809	3.47101	4.21938	1.55177	2.74181	11.3357	22.9651	31.4623	31.5908
PsSY0007853	HSF	AT5G03720.1	heat shock transcription factor A3	13.1078	14.3792	13.1483	13.7458	13.7561	11.9761	8.19407	7.41781	5.59421	25.8936	24.6082	19.3029	10.3208	4.69253	6.70455	1.40155	4.14541	4.75328	5.76712	3.69304
PsSY0009860	HSF	AT1G46264.1	heat shock transcription factor B4	0.296575	0.370476	0.760696	0.796546	0.891702	0.59456	0.053593	0.178752	0.180665	0.234991	0.326487	0.403669	0.294042	0.230985	0.074402	0	0	0	0	0
PsSY0010266	HSF	AT3G22830.1	heat shock transcription factor A6B	0.201327	0.304517	0.29544	0.686025	0.62878	0.610086	0.396129	1.08812	0.82282	0.649028	0.629589	1.07227	0.710996	0.917555	0.740734	1.80935	1.50056	1.85825	2.1513	3.50739
PsSY0015882	HSF	AT4G36990.1	heat shock factor 4	49.4935	55.1425	55.2587	51.3842	53.5181	48.2172	78.6251	75.0722	71.3894	66.7301	68.7709	64.7654	88.1518	78.7057	83.3942	104.424	131.753	129.093	128.991	119.256
PsSY0016232	HSF	AT4G11660.1	HSF family protein	4.18358	5.40521	5.19209	3.45284	3.51521	3.15722	6.76081	2.32079	4.26586	2.08349	1.68302	1.62728	2.88433	4.61975	3.35547	3.75013	5.06846	2.99649	5.58192	3.93191
PsSY0017369	HSF	AT2G26150.1	heat shock transcription factor A2	2.09299	2.13767	2.39221	2.34345	2.81731	2.97948	2.72179	3.96676	3.2	11.1512	7.45907	4.55679	2.65286	2.44241	2.74633	4.92593	3.12703	4.84976	4.2798	3.17419
PsSY0018200	HSF	AT4G36990.1	heat shock factor 4	78.0704	90.9251	88.3439	84.151	90.935	74.0937	135.448	123.518	120.013	111.419	115.866	113.709	126.939	113.787	122.912	151.423	193.457	179.991	185.925	179.998
PsSY0027485	HSF	AT5G62020.1	heat shock transcription factor B2A	44.3251	47.1228	39.2885	45.0755	40.9403	32.9613	52.825	43.053	44.1318	25.6708	22.6889	27.1041	34.6598	40.8419	35.4179	43.5823	44.4821	34.9317	28.4791	33.3551
PsSY0000265	LBD	AT1G31320.1	LOB domain-containing protein 4	32.6807	24.6381	65.6832	72.0265	67.2222	57.9019	44.9123	70.6052	67.1558	68.0137	72.7537	79.4448	116.372	196.389	201.632	102.258	119.175	80.09	139.394	126.096
PsSY0001398	LBD	AT5G63090.2	LBD family protein	0.466329	0.353812	0.403727	0.741669	0.683028	0.840112	0.428005	0.499338	0.355373	0.990097	0.834424	1.1525	0.200503	0.232085	0.170909	0.19987	0.228231	0.046508	0	0
PsSY0001857	LBD	AT2G40470.1	LOB domain-containing protein 15	0.84621	1.99329	1.52874	0.55842	1.37728	1.02102	1.35459	1.31578	0.987813	1.37267	0.716228	2.6568	0.744919	0.276781	0	0	0	0	0	0
PsSY0010880	LBD	AT2G30130.1	LBD family protein	40.9625	58.0538	40.8543	37.3556	43.9781	33.5435	25.518	16.6734	17.5258	24.8131	15.7098	22.9836	61.8569	66.7717	57.407	16.8723	39.0535	38.7989	24.3045	16.733
PsSY0011216	LBD	AT2G28500.1	LOB domain-containing protein 11	0.332419	0.200327	0.088729	0.114555	0.039452	0	0.54315	0.530016	0.780729	0.267785	1.54572	0.944759	0.354205	0.347346	0.43234	0.06817	0.27553	0.334472	0.155386	0.265428
PsSY0014154	LBD	AT3G02550.1	LOB domain-containing protein 41	0	0	0	0	0.360859	0.092557	0.452054	0.390998	0.57412	1.13992	0.526148	0.240709	0	0	0.118784	0.367186	0.285026	1.42343	5.70439	1.83624
PsSY0015097	LBD	AT2G45420.1	LOB domain-containing protein 18	0	0	0	0.041569	0.183738	0.191998	1.106	0.646336	0.622346	0.432477	0.323571	0.295033	0.116416	0	0.032766	0.146978	0.153662	2.15584	2.42358	1.55316
PsSY0017735	LBD	AT1G31320.1	LOB domain-containing protein 4	0.332194	0	0.181368	1.11504	1.23492	0.763639	6.74959	11.4062	5.61381	9.82078	10.357	11.3714	0	0.897778	0.03813	0.455044	0.459158	0.832006	0.670183	0.321101
PsSY0022714	LBD	AT3G03760.1	LOB domain-containing protein 20	0	0.255781	0	0	0	0.100508	0	0	0	0	0.080271	0	0	0.036271	0	0.267296	0.199619	0.157632	0.482925	0.313903
PsSY0024635	LBD	AT3G49940.1	LOB domain-containing protein 38	1.08098	1.35662	0.60343	0.231457	0.27247	0.551279	2.15908	2.08026	1.74656	2.06367	1.59063	1.16899	0.642648	0.510433	0.08721	1.32992	1.85363	1.62276	1.04327	0.778508
PsSY0024870	LBD	AT3G49940.1	LOB domain-containing protein 38	31.9793	30.9445	52.6458	36.5552	39.036	36.4336	30.2197	32.6061	38.4683	35.963	35.2609	36.421	39.1536	51.0142	39.3795	67.7002	29.8605	20.2169	12.8593	13.3692
PsSY0025319	LBD	AT3G02550.1	LOB domain-containing protein 41	36.195	57.3847	113.785	49.59	70.4642	71.7125	94.8867	45.4899	55.9905	78.2647	94.8836	50.2039	23.1289	39.8226	18.2579	57.5261	111.149	172.927	129.334	173.013
PsSY0027911	LBD	AT5G63090.2	LBD family protein	0	0	0.051989	0.037444	0.056545	0.205528	0.084331	0.102097	0.063445	0.311675	0.268568	0.288433	0	0	0	0	0	0	0	0
PsSY0028407	LBD	AT4G37540.1	LOB domain-containing protein 39	11.5554	8.83092	10.2132	6.39245	7.89619	7.06724	4.44127	3.96294	5.5362	6.24582	7.52018	6.15539	12.7703	10.3329	11.485	11.3224	8.52805	3.49758	5.15698	4.05791
PsSY0005032	MIKC_MADS	AT3G58780.1	MIKC_MADS family protein	0.318456	0.181284	0.371583	0.36187	0.185693	0.466409	0.604925	0.361724	0.532334	0.697037	0.595276	0.525904	1.76404	1.64516	2.14249	7.86503	2.09817	2.00591	2.59486	2.42999
PsSY0008971	MIKC_MADS	AT4G09960.1	MIKC_MADS family protein	0.546787	0	0.548192	0.439171	0.600106	0.526578	0.953536	0.185226	1.03703	1.6579	1.13549	1.45056	0.241619	0.628209	0.423886	0.779136	0.537687	1.48597	1.28345	0.985513
PsSY0012886	MIKC_MADS	AT1G26310.1	MIKC_MADS family protein	1.44216	1.59915	2.00948	1.15055	1.77184	0.716115	0.45268	0.619733	1.20009	0.723433	0.404229	0.666637	0.692168	0.61783	0.938271	0.662767	0.373997	0.243304	0.065592	0.471225
PsSY0014670	MIKC_MADS	AT1G71692.1	AGAMOUS-like 12	0.239117	0.645074	0.496112	1.05355	0.830279	0.486529	0.198356	0.786983	0.518947	1.36232	1.4999	1.127	1.13409	0.979638	1.03523	1.56472	3.25367	2.16515	2.00656	1.9032
PsSY0015531	MIKC_MADS	AT2G22540.1	MIKC_MADS family protein	0.072535	0	0.25327	0.030048	0.699581	0.21719	0.059332	0.403552	0.094631	0.305812	0.172402	0	3.19279	3.39397	1.81034	3.95423	3.38601	1.1874	1.69858	0.813218
PsSY0018529	MIKC_MADS	AT5G15800.1	MIKC_MADS family protein	0.627195	0	0.418797	0	0	0	0.807769	0.323815	1.1812	0.407191	0.162632	0.893772	0.09855	0	0	0	0	0.101885	0	0
PsSY0020212	MIKC_MADS	AT5G20240.1	MIKC_MADS family protein	0	0	0	0	0	0	0	0	0	0	0	0	0.395736	0.195005	0.374646	0.400651	0.288629	0.25837	0.351426	0.334966
PsSY0020640	MIKC_MADS	AT3G54340.1	MIKC_MADS family protein	0.518097	0.653079	0.323893	0.618091	0.435616	0.280844	0.798284	0.337267	0.079313	0.317396	0.370742	0.508034	2.24276	1.21171	1.32496	1.03442	1.26792	0.630759	2.35451	1.81855
PsSY0021887	MIKC_MADS	AT4G22950.1	AGAMOUS-like 19	0	0	0	0	0	0	0	0	0	0	0	0	0	0	0	0.060525	0.097333	0.226325	0.473024	0.099137
PsSY0024405	MIKC_MADS	AT3G57390.1	AGAMOUS-like 18	0	0	0	0	0	0	0	0	0	0	0	0	0	0	0	0	0	0.195909	0.671036	0.44734
PsSY0025276	MIKC_MADS	AT4G37940.1	AGAMOUS-like 21	0	0	0	0	0	0	0	0	0	0	0	0	0	0.10908	0.79562	0.528871	1.77424	0.623261	2.17404	0.699203
PsSY0025599	MIKC_MADS	AT4G37940.1	AGAMOUS-like 21	0	0	0	0	0	0	0	0	0	0	0	0	1.86714	3.07668	2.69717	1.69474	1.44275	0.916931	4.29751	4.6811
PsSY0027810	MIKC_MADS	AT2G22540.1	MIKC_MADS family protein	0.607153	0.58115	0	0.325457	0.436598	0.339195	0	0.613139	0	0.456913	0.158422	0.035929	1.47658	2.111	0.720276	1.92779	1.7336	1.09992	1.08506	0.549868
PsSY0029414	MIKC_MADS	AT3G02310.1	MIKC_MADS family protein	216.16	177.67	223.857	190.691	198.032	182.994	87.0116	99.9961	111.818	90.6207	94.7203	91.0721	122.254	133.689	156.871	90.3564	61.9486	58.9318	53.6	57.6099
PsSY0000141	M-type_MADS	AT5G55690.1	M-type_MADS family protein	0	0	0	0.093359	0.168158	0.081363	0.052202	0	0.109996	0.11632	0.138163	0.087666	0.255264	0.306313	0.231674	0.379063	0.36478	0.516337	0.611	0.496879
PsSY0000680	M-type_MADS	AT5G55690.1	M-type_MADS family protein	0.024624	0.103503	0	0.046164	0.047909	0	0	0	0	0	0	0.123556	0	0.048613	0.14604	0.160046	0	0.231045	0.524363	0.446293
PsSY0023285	M-type_MADS	AT5G60440.1	AGAMOUS-like 62	0.300932	0.118961	0.804348	0.355285	0.204029	0.168075	0.2328	0.507528	0.40701	0.903246	0.696919	0.995686	0.816659	0.673015	1.09467	0.867497	1.00903	1.1698	2.68298	2.19552
PsSY0024859	M-type_MADS	AT2G03060.2	AGAMOUS-like 30	4.56271	3.50841	4.74498	6.30702	5.77111	5.35969	6.20296	7.19415	8.83208	8.76219	7.47358	8.30182	8.82464	9.97582	10.0007	9.89013	9.07986	8.4602	13.6073	14.0588
PsSY0025832	M-type_MADS	AT2G34440.1	AGAMOUS-like 29	0.057727	0.494412	0.467725	0.705329	0.253379	0.833666	1.4419	1.41344	0.294024	0.482297	0.485207	0.537852	1.30262	0.807819	0.83041	2.89657	6.4759	11.4356	19.1465	18.553
PsSY0028008	M-type_MADS	AT3G18650.1	AGAMOUS-like 103	0	0.528189	2.76198	2.76847	0.297852	0	0.483071	0.214217	0.308226	0.865128	0.553416	0.657585	0	0	0	0	0	0	0	0
PsSY0001699	MYB	AT3G49690.1	myb domain protein 84	0.439123	0.392897	0.73762	0.408751	1.00093	0.474497	0.307594	0.304253	0.46332	0.519364	0.441131	0.286529	1.77074	1.63841	1.71705	0.29023	1.02069	0.954016	1.24712	1.40843
PsSY0001884	MYB	AT5G35550.1	MYB family protein	0.279581	0.443528	0.186427	0.151862	0.297015	0.230463	0.774037	0.489758	0.840733	0.410421	0.558913	0.656613	1.48452	1.88579	1.0701	0.184335	0.766848	0.563376	0.383775	0.404388
PsSY0002935	MYB	AT3G09230.1	myb domain protein 1	5.51374	4.68141	7.61089	9.11691	9.99147	7.62425	7.35569	8.89215	9.81625	8.39899	7.93025	10.1628	7.0245	9.68842	8.37983	6.01108	4.40613	4.02077	3.44063	3.85677
PsSY0003633	MYB	AT4G38620.1	myb domain protein 4	5.19525	3.96396	4.69016	3.16577	3.16025	2.63361	2.11133	1.82821	1.75704	2.20742	1.85703	1.87581	2.70716	2.72503	2.99845	0.681339	1.16257	0.743881	0.967694	1.07923
PsSY0004750	MYB	AT5G35550.1	MYB family protein	0.010864	0.256743	0.062734	0.083389	0	0.106843	0.146582	0.235472	0.158669	0.054635	0.031318	0.368141	0.602254	1.00176	0.435431	0.049436	0.144478	0.158812	0.388227	0.197256
PsSY0004942	MYB	AT4G32730.1	Homeodomain-like protein	0	0.190435	0.163504	0.0562	0.196429	0.106746	0.725016	0.823995	1.08074	0.141491	0.147602	0.199157	0.082251	0.076924	0.144301	0	0	0	0.048218	0.045123
PsSY0005023	MYB	AT2G47190.1	myb domain protein 2	12.0914	9.20815	11.3889	17.7242	25.1981	19.6439	23.1364	26.6955	20.9058	24.5485	18.4658	29.037	36.9525	37.2865	31.4021	29.4922	26.5756	34.8209	33.3171	23.0037
PsSY0005443	MYB	AT4G32730.2	Homeodomain-like protein	1.70555	1.77036	2.61283	2.66432	2.02969	2.12112	1.88269	1.62839	2.04283	1.7862	2.40912	2.25115	2.26218	2.84905	2.59933	1.64028	1.45203	0.354761	0.98392	1.21684
PsSY0005671	MYB	AT3G28910.1	myb domain protein 30	6.3157	2.87911	9.4223	8.40153	8.88758	8.47548	5.27525	6.18247	6.52022	6.29744	4.80123	5.14006	1.5845	2.14153	1.38521	2.21624	1.06549	0.764772	0.558355	0.354934
PsSY0006457	MYB	AT1G22640.1	myb domain protein 3	1.9221	2.37316	1.05169	1.55769	0.871439	1.27846	0.513058	0.697962	0.298432	0.40374	0.346392	0.584239	0.290584	0.443805	0.409029	0.040851	0.418449	0	0.126557	0.134094
PsSY0006583	MYB	AT4G38620.1	myb domain protein 4	14.0766	18.1149	8.05593	13.7473	10.6793	9.5558	9.21453	6.98195	5.67083	3.35758	3.20212	2.90363	3.15963	2.3458	4.79573	3.1801	5.67003	1.44106	2.09256	2.4616
PsSY0006968	MYB	AT2G16720.1	myb domain protein 7	0.456324	0.221053	0.36293	0.924239	0.439704	0.514358	0.108699	0.478232	0.401964	0.029306	0.295258	0.278939	0.289408	0.338322	0.107264	0.069357	0.103404	0.048637	0.044242	0
PsSY0008685	MYB	AT2G37630.1	MYB family protein	28.5468	19.4973	32.9622	25.5125	27.9424	26.2361	56.8469	33.2847	71.8269	10.5067	11.0344	32.1682	35.4441	76.1789	33.955	23.6738	15.3872	14.7665	5.48577	9.05121
PsSY0008687	MYB	AT5G14750.1	myb domain protein 66	1.3192	0.489174	0.25714	1.28209	1.49484	0.772327	0.1994	0.102627	0	0	0	0.111576	0.331347	1.31695	0.87808	0	0	0	0	0
PsSY0009553	MYB	AT4G32730.1	Homeodomain-like protein	0.128339	0	0.121947	0	0	0	0.878673	0.562815	0.783464	0	0.035379	0	0	0.07283	0.038314	0	0	0	0.045651	0.070474
PsSY0010337	MYB	AT1G25340.1	myb domain protein 116	2.40956	3.03778	2.48582	3.49442	4.99731	4.25905	7.01867	6.51183	6.42721	6.97706	6.96441	10.9919	5.80823	8.24327	3.72212	6.23779	6.94344	18.9374	9.3487	6.85144
PsSY0010489	MYB	AT1G66370.1	myb domain protein 113	0	0	0	0	0	0	0	0	0	0	0	0	0.197969	0.448794	0.110781	0.332229	0.091926	0.612792	0.285908	0.145872
PsSY0011279	MYB	AT1G66370.1	myb domain protein 113	2.82188	1.63526	4.38392	8.96727	6.73851	7.06967	4.44673	8.24943	11.096	9.24463	7.77689	7.61172	0	0	0	0	0	0.064932	0	0
PsSY0011381	MYB	AT3G23250.1	myb domain protein 15	7.79817	14.873	5.20615	4.48086	4.78097	2.43045	6.6497	3.94441	3.06114	4.68269	3.39315	3.86783	5.11837	3.10117	2.04513	1.51282	3.58024	2.99974	3.32792	1.3894
PsSY0011474	MYB	AT3G28470.1	MYB family protein	0.534315	1.29264	0.995732	1.00597	0.663557	0.368995	0.571983	0.563859	0.300672	0.31803	0.093516	0.104006	0.035208	0.300506	0.14951	0	0.034816	0	0	0
PsSY0011777	MYB	AT1G66370.1	myb domain protein 113	1.18474	0.670042	6.15577	0.807743	1.68633	2.37098	5.35234	0.753949	0.727355	3.01938	2.22627	3.42862	0	0	0	0	0	0.086167	0	0
PsSY0012736	MYB	AT4G09460.1	myb domain protein 6	0.133333	0.700494	0.175901	0.277769	0.354721	0.219157	0.933114	1.02829	0.906358	1.15997	1.65691	1.43432	0.742455	0.762313	0.896245	1.40754	1.74444	2.61279	3.83697	3.42067
PsSY0013007	MYB	AT1G49010.1	MYB family protein	1.04684	1.06901	2.36236	2.16601	2.03643	1.60543	1.33544	1.06699	1.32288	2.34218	1.97014	2.25943	0.687462	1.09827	1.0057	0.383158	0.17958	0.57266	0.208521	0.337987
PsSY0013521	MYB	AT1G66230.1	myb domain protein 20	4.7892	3.47696	3.1009	4.93243	5.01904	5.09913	4.30529	5.32831	3.67274	1.84065	3.12165	2.16362	5.30842	3.91033	5.66436	0.922616	0.794373	0.279577	0.278791	0.258381
PsSY0016246	MYB	AT3G13540.1	myb domain protein 5	4.01783	3.36369	2.13996	2.84134	2.05431	2.56788	1.66229	1.37227	1.00004	0.820112	0.644916	0.706671	0.800683	1.25649	0.661881	0.376791	0.379748	0.311982	0	0.26851
PsSY0016493	MYB	AT4G22680.1	myb domain protein 85	0	0.31622	0.052412	0.284471	0.432806	0.052253	0.146255	0.153291	0.452465	0.359829	0.577315	0	0.096486	0	0.122244	0	0	0	0	0
PsSY0016520	MYB	AT1G69560.1	myb domain protein 105	5.02048	7.49405	3.72999	3.40503	2.42703	2.19963	2.82677	2.49818	1.54443	3.69001	3.09838	3.89571	7.51836	8.06877	3.47476	3.92706	5.47598	4.85533	3.27243	4.64739
PsSY0017803	MYB	AT3G47600.1	myb domain protein 94	0.04422	0.118584	0.060124	0.063453	0.310374	0.140074	0.385001	0.494719	0.162769	0.240041	0.374584	0.353797	0.098413	0.097895	0	0	0.023487	0.031853	0	0
PsSY0018014	MYB	AT1G68320.1	myb domain protein 62	0.043718	0.087583	0.122439	0.693347	0.537166	0.477207	0.189603	0.335878	0.444804	0.601218	0.807949	0.729576	0.065652	0.111996	0.029111	0	0.034289	0.16989	0.251266	0.110754
PsSY0018039	MYB	AT2G16720.1	myb domain protein 7	1.75518	1.00355	2.31253	2.33432	1.78304	1.21734	1.03712	1.22695	1.03618	0.670763	0.507983	1.2805	1.76051	3.57255	3.37654	0.33154	0.445573	0.626397	0.665545	1.28408
PsSY0018232	MYB	AT4G21440.1	MYB-like 102	13.9253	24.7758	10.3675	11.328	9.5022	10.1384	10.8772	7.88342	6.27825	7.46165	6.32775	4.34983	2.22721	2.35242	3.30969	0.830368	1.0972	0.517146	1.14412	1.18281
PsSY0018568	MYB	AT2G36890.1	MYB family protein	0	0.2024	0.573473	0.243342	0.229734	0.074552	0.029649	0.216382	0.455434	0.384447	0.28601	0.337954	2.35897	2.78806	3.08037	2.47119	2.38539	2.78462	3.64482	2.87478
PsSY0019671	MYB	AT4G38620.1	myb domain protein 4	1.09338	0.86535	1.45354	1.77039	1.82279	1.84206	1.6821	2.73566	2.4857	2.24565	1.73081	2.16232	1.58281	2.46611	1.50591	1.0454	1.24502	0.397629	0.625722	0.487318
PsSY0019793	MYB	AT4G37260.1	myb domain protein 73	41.9507	42.5783	32.0555	33.9907	34.8959	32.4784	41.7528	37.5379	33.5131	25.7443	22.6313	31.2305	21.8829	19.4992	17.2284	14.8418	13.0601	17.0541	18.2466	13.5478
PsSY0020052	MYB	AT5G26660.1	myb domain protein 86	2.76682	4.41852	3.90775	3.00884	2.49236	2.51945	1.22683	1.09569	1.16278	2.04318	2.05485	2.40342	8.0445	5.44438	4.02179	1.14008	0.988885	1.24549	0.725805	1.03194
PsSY0021637	MYB	AT1G66370.1	myb domain protein 113	0.977712	0.559925	0.556094	3.4166	2.11766	2.57465	0	5.41058	5.3804	2.91454	2.19925	3.42749	0	0	0	0	0	0	0	0
PsSY0021941	MYB	AT1G79180.1	myb domain protein 63	0.127406	0.504262	0	0.338004	0.091949	0.18208	0.582251	0.257224	0.209919	0.064703	0	0.031811	0	0.059949	0	0	0	0	0	0
PsSY0022896	MYB	AT3G18100.1	myb domain protein 4r1	1.16652	1.51267	1.81218	1.35248	1.67095	1.62404	2.14158	1.29086	1.28205	1.93525	2.02275	2.08751	4.35993	4.53603	4.81888	4.71864	5.58047	5.85181	5.01739	5.13198
PsSY0023059	MYB	AT4G21440.1	MYB-like 102	8.93246	22.2739	3.06932	5.54325	3.65573	3.16035	12.4555	4.88326	2.23442	2.76824	1.66898	1.04091	10.1217	3.54103	5.87673	1.68369	7.01253	2.35657	4.3616	1.62873
PsSY0023440	MYB	AT1G66370.1	myb domain protein 113	1.09456	0.121967	0.03362	4.27389	0	3.39215	2.97157	8.22936	6.76734	4.02373	2.86107	4.85374	0	0	0	0	0	0	0	0
PsSY0025731	MYB	AT4G38620.1	myb domain protein 4	0.33064	0.122579	0.967115	0.598032	0.710548	0.327094	0.153209	0.322802	0.433668	0.503163	0.187726	0.668882	0.480967	0.56236	0.563315	0.339158	0.155763	0.144177	0.135208	0.08747
PsSY0026739	MYB	AT4G37260.1	myb domain protein 73	58.8496	63.0437	46.3206	48.3788	51.9477	48.0581	61.0704	53.5909	48.6239	36.0336	33.0018	41.107	31.8193	28.7488	24.4411	19.5244	18.9536	24.4134	26.454	17.7577
PsSY0001134	MYB_related	AT1G01060.4	MYB_related family protein	5.66603	4.2468	3.66403	2.87847	2.55644	1.27734	43.383	24.7737	23.7439	5.92744	6.18382	6.57759	10.7377	5.95923	2.81494	30.7769	12.4311	14.966	9.42708	5.04238
PsSY0003941	MYB_related	AT1G07540.1	TRF-like 2	16.0477	10.3936	11.9523	15.967	14.6793	17.5957	9.34881	10.4993	7.5624	7.87415	12.3838	8.21068	5.88018	7.45787	10.1989	7.72132	5.7542	2.75018	3.05882	3.96065
PsSY0004399	MYB_related	AT3G23250.2	myb domain protein 15	171.54	186.462	97.0841	100.281	84.6812	80.8341	60.8514	45.2754	38.2175	29.5877	21.2988	27.3201	58.8689	46.4484	67.3935	58.741	49.5909	24.4867	15.8759	12.5083
PsSY0005742	MYB_related	AT3G46130.2	myb domain protein 48	0.297185	0.651998	0.231594	0.8569	0	0	0	0	0	0	0	0	0.084887	0	0.462289	0	0	0.251079	0	0.127681
PsSY0008630	MYB_related	AT1G72650.2	TRF-like 6	1.43775	2.34865	1.86191	2.55097	2.28197	1.89601	2.43	3.11049	2.90358	2.45634	2.69896	1.53679	2.48284	2.75741	1.43447	3.23748	2.49255	3.65381	4.32349	4.37626
PsSY0011048	MYB_related	AT2G46410.1	MYB_related family protein	289.582	149.256	239.733	219.237	228.703	262.245	205.027	231.334	253.388	194.496	201.003	208.635	225.175	221.121	269.446	226.542	144.629	103.493	79.0336	83.0586
PsSY0011775	MYB_related	AT5G17300.1	MYB_related family protein	0.788842	1.3288	1.01624	0.408436	0.409455	0.371373	0.840104	0.523567	0.803349	2.70687	2.84341	1.31624	2.08171	2.71236	1.97601	1.6484	4.72495	5.00016	8.97076	7.9646
PsSY0011788	MYB_related	AT1G75250.1	RAD-like 6	0	0.090175	0.089771	0.152298	0.152499	0	0.884102	0.352132	0.292404	0.164249	0.275737	0.061021	0.035702	0.040095	0.178064	0.034138	0.204763	1.41658	2.29028	1.04919
PsSY0013199	MYB_related	AT1G70000.2	MYB_related family protein	37.8247	62.0675	40.1048	33.6747	29.5079	26.1906	32.4966	22.2293	22.9617	19.4295	16.3339	18.0309	57.9542	50.4951	37.3646	21.6894	39.0795	33.3453	26.9871	30.3263
PsSY0016099	MYB_related	AT2G38090.1	MYB family protein	2.54652	2.10156	0	0	0	0	0	4.37336	0	0.770467	5.53647	8.77695	4.19471	6.33837	0	6.34201	0	5.32852	6.55326	0
PsSY0021433	MYB_related	AT2G44430.1	DNA-binding bromodomain-containing protein	3.96659	6.41803	3.45075	4.80303	3.99049	4.2342	9.84349	7.46845	6.22016	13.0344	12.6743	10.5123	5.83376	8.12805	5.82533	4.69392	6.10608	9.19226	11.1544	9.77362
PsSY0022350	MYB_related	AT4G39250.1	RAD-like 1	1.48371	2.60281	2.53577	3.42569	3.22749	2.05899	1.7259	0.754042	1.58454	2.76984	1.69788	2.11788	1.44947	2.19619	2.0591	1.4829	1.11331	0.642323	0.55521	1.3098
PsSY0022395	MYB_related	AT5G52600.1	myb domain protein 82	0.373628	0.461385	1.32926	1.19912	1.677	0.87734	0.216966	0.089578	0.107866	0.342708	0.293128	0.156211	0.153971	0	0.191156	0	0.033781	0	0	0
PsSY0025591	MYB_related	AT1G01380.1	MYB_related family protein	1.55753	0.829864	1.33983	1.25768	1.68952	0.999358	0.809747	0.834916	0.64471	0.855875	1.77052	1.05764	3.00995	3.42361	1.95011	0.966889	0.732063	0.975053	0.970723	0.91024
PsSY0025926	MYB_related	AT1G75250.2	RAD-like 6	0.461312	0	0.548385	0.166841	0.422799	0.249354	0.737628	0.48099	0.494862	0.611496	2.02832	0.25051	4.45522	4.23017	3.21543	4.48521	4.09257	4.43997	1.85644	3.92842
PsSY0000007	NAC	AT2G17040.1	NAC domain containing protein 36	4.45269	2.65294	3.78862	7.97447	5.40303	7.00471	10.0771	8.66908	8.15753	6.19808	6.97237	5.61157	1.35924	1.70008	2.54349	1.812	2.39457	0.862016	0.971888	2.10426
PsSY0000075	NAC	AT1G01720.1	NAC family protein	276.69	355.363	199.442	179.076	182.687	154.037	226.458	147.973	131.744	120.477	127.682	84.3326	186.208	155.87	140.922	170.324	181.296	197.6	183.014	152.042
PsSY0000174	NAC	AT4G17980.1	NAC domain containing protein 71	4.77989	7.52578	7.18844	7.06188	8.11087	8.69748	4.27862	6.30651	8.40323	10.2236	6.7999	10.6245	10.1065	7.94346	15.5466	4.48752	4.01901	1.42782	2.67975	2.3104
PsSY0000594	NAC	AT3G10480.2	NAC domain containing protein 50	3.49906	2.66295	4.73185	4.49162	5.59131	6.22748	4.15244	4.32777	4.5362	4.16925	3.28626	4.02129	1.90717	3.18096	2.22904	3.27457	2.98591	2.91204	2.50303	3.08214
PsSY0001212	NAC	AT3G01600.1	NAC domain containing protein 44	0.62254	0.294597	0.712019	0.962703	0.88708	0.85971	0.627793	0.975442	0.706708	0.922402	1.27713	0.845177	0.378209	0.35985	0.522964	0.42895	0.494512	0.495147	0.5861	0.477404
PsSY0001238	NAC	AT3G04070.1	NAC domain containing protein 47	4.70929	5.07029	2.75724	9.67648	10.9301	11.4147	21.3191	20.0477	16.5286	17.3683	19.111	17.889	14.4837	21.5358	12.196	13.9532	12.6037	43.4438	54.8066	44.7275
PsSY0005438	NAC	AT3G17730.1	NAC domain containing protein 57	1.08261	0.617331	0.690677	1.91317	0.753077	0.389688	0.658822	0.249463	0.422677	0.59931	0.818918	0.48529	0.576303	0.401066	1.06548	0.088485	0.341226	0	0.105863	0
PsSY0006604	NAC	AT3G15510.1	NAC domain containing protein 2	82.2654	65.453	118.795	139.434	167.175	172.407	307.413	386.623	267.193	300.488	269.546	367.311	376.505	407.334	297.738	390.172	496.245	490.534	435.833	515.675
PsSY0006833	NAC	AT3G04070.1	NAC domain containing protein 47	0.415703	1.88293	2.24849	2.63869	3.40201	3.34351	7.83858	5.59778	4.63797	6.00846	5.22794	5.21259	8.73908	11.2104	5.93644	11.2654	10.242	26.5842	32.5916	24.6412
PsSY0008182	NAC	AT4G35580.1	NAC transcription factor-like 9	8.17518	6.38473	9.36941	9.97564	9.21101	9.44947	4.11905	6.40991	6.49582	1.03371	4.68158	0.971533	0.727272	3.46472	2.72334	2.78575	0.405158	0.683351	0	0.140419
PsSY0008321	NAC	AT5G04410.1	NAC domain containing protein 2	27.8059	48.0052	46.8966	33.533	37.6533	28.0687	45.2903	41.1069	37.6494	24.9217	12.5421	33.7408	22.439	10.7467	21.554	17.6833	17.7376	15.8209	11.8963	15.3991
PsSY0008861	NAC	AT1G65910.1	NAC domain containing protein 28	0.686155	0.906215	1.05215	1.64638	1.83044	1.13252	1.07434	0.711208	0.578683	1.70729	1.50771	1.32672	0.937597	1.1532	1.1633	0.53729	0.74677	0.252726	0.865382	0.779295
PsSY0009665	NAC	AT1G54330.1	NAC domain containing protein 20	0.475522	0.512605	0.437403	0.469354	0.647127	0.247742	0.466053	0.227764	0.228318	0.292105	0.322786	0.410281	0.609216	0.523795	0.897539	0.057359	0.206463	0	0	0.036167
PsSY0010434	NAC	AT5G04410.1	NAC domain containing protein 2	0.893153	1.55977	0.813941	0.448678	0.201974	0.356283	0.404601	0.513628	0.360552	0.354598	0.317921	0.739218	0	0	0.121352	0.104697	0	0	0.289106	0
PsSY0010543	NAC	AT4G35580.3	NAC transcription factor-like 9	0.769322	0.789415	1.40617	1.25088	1.34702	1.10171	0.560334	0.542493	0.686013	1.01687	0.84761	1.12691	0.930198	1.31561	1.31268	0.67537	0.227272	0.125101	0.071468	0.236185
PsSY0011964	NAC	AT4G35580.1	NAC transcription factor-like 9	0.178718	0	0.106828	0.030581	0.031631	0.075131	0.371687	0.339581	0.268414	0.094975	0.220411	0.166732	0.028293	0	0.021052	0.02086	0.160615	0	0.060347	0.147601
PsSY0012233	NAC	AT1G79580.1	NAC family protein	0.959141	3.14441	0.657737	1.1247	2.52286	1.33472	2.01572	1.53265	1.35065	0.519968	0.429123	1.75455	1.01827	0.348452	0.279121	0	0	0	0	0.048624
PsSY0015168	NAC	AT1G33060.2	NAC 014	0.667249	0.78606	0.683558	1.26826	0.952156	0.607502	3.1417	3.30235	3.9394	1.30802	0.871279	1.44949	0.300622	0.31578	0.4393	0.633488	0.471316	0.43079	0.285757	0.356667
PsSY0016433	NAC	AT2G43000.1	NAC domain containing protein 42	3.67638	2.91035	1.91805	4.9598	5.79582	4.53281	8.20932	5.70047	2.53723	1.78033	2.22826	1.40561	1.16182	1.39579	1.52279	0.61254	1.30476	0.970111	0.868367	0.635856
PsSY0016500	NAC	AT1G69490.1	NAC-like, activated by AP3/PI	0	0.10032	0.121296	0.058305	0.035356	0.078687	0.019408	0.086377	0.125295	0.160819	0.203086	0.099827	0.111595	0.058358	0.026944	0.057019	0.031589	0.52994	0.23109	0.520381
PsSY0016992	NAC	AT4G17980.1	NAC domain containing protein 71	6.49587	2.36562	11.0755	9.15659	8.87931	8.31968	5.18034	3.98565	7.2619	4.97016	8.39086	8.12139	3.24225	5.53364	8.03346	7.9947	4.30692	1.57445	1.14778	2.46468
PsSY0017003	NAC	AT1G33060.1	NAC 014	10.8564	10.4158	10.3241	17.2015	13.2208	11.4569	52.8723	47.6669	54.8734	14.2813	16.822	13.1194	3.90506	4.52026	4.12227	3.47547	3.22885	1.81206	1.81629	1.65667
PsSY0017366	NAC	AT4G35580.1	NAC transcription factor-like 9	0.071483	0.22497	0.130986	0.373823	0.154458	0.087159	0.523379	0.494405	0.801527	0	0.057405	0.050745	0.044312	0.112677	0.107241	0	0.013015	0.006467	0	0
PsSY0017559	NAC	AT5G18270.1	Arabidopsis NAC domain containing protein 87	1.24462	1.32637	1.47409	1.00103	1.61339	1.05193	1.41893	1.46307	1.53014	1.6276	2.02335	2.7216	0.459756	0.54354	0.691317	0.466396	0.761739	0.953304	1.56078	1.5416
PsSY0017746	NAC	AT4G28530.1	NAC domain containing protein 74	0.060288	0.040712	0.120365	0	0.049416	0.021187	0.258332	0.046408	0.125557	0.370903	0.421504	0.452409	0.12696	0.036203	0.140879	0.253228	0.503988	2.00685	1.6956	1.63153
PsSY0018811	NAC	AT1G56010.2	NAC domain containing protein 1	0.210952	1.04098	0.959092	0.889681	1.4525	0.684955	1.10165	1.62243	1.39071	2.5075	2.67662	3.08604	0.935331	0.993806	0.962456	0.446297	0.880754	0.693709	2.23312	1.15562
PsSY0020525	NAC	AT5G14000.1	NAC domain containing protein 84	2.02067	1.55758	1.72577	2.45298	2.97175	1.7495	1.10738	1.32899	1.26766	1.93276	1.57073	2.15928	0.891535	0.882146	1.46232	1.16058	0.855337	0.541962	0.495968	0.708462
PsSY0020557	NAC	AT5G61430.1	NAC domain containing protein 100	1.95884	4.07027	2.20821	3.0366	2.95536	2.6481	11.1336	10.8986	8.54414	15.3721	15.195	14.2057	8.8749	11.7605	5.96532	11.5764	13.6329	17.0886	22.994	22.0246
PsSY0021066	NAC	AT1G02250.1	NAC domain containing protein 5	0.037488	0.114563	0.071823	0.097067	0.015172	0.005564	0.014085	0	0.006755	0.030543	0	0	0.224015	0	0.159995	0.056286	0.007425	0.101109	0.198078	0.172044
PsSY0021103	NAC	AT3G17730.1	NAC domain containing protein 57	5.38611	4.42964	11.0608	7.36691	9.28503	6.42593	4.27224	5.03754	4.91766	3.44471	2.60601	4.22668	3.77309	4.33964	5.69971	4.35618	3.23694	1.28144	2.00543	2.44425
PsSY0021217	NAC	AT4G29230.1	NAC domain containing protein 75	0.932588	1.57631	1.19686	1.2765	1.44367	1.23182	0.601276	0.806692	0.639125	0.718671	0.566798	0.713475	0.363291	0.577047	0.527276	0.386908	0.36652	0.263854	0.468425	0.505502
PsSY0021355	NAC	AT5G13180.1	NAC domain containing protein 83	17.6713	13.0013	27.5982	30.0253	29.8176	26.3383	22.2027	38.4152	41.162	14.7185	11.8705	16.8424	26.7518	53.8744	64.5575	46.1273	48.0928	44.3561	58.9227	79.3706
PsSY0022478	NAC	AT5G64530.1	xylem NAC domain 1	0.518998	0.091127	0.676697	0.844597	1.21061	0.845439	0.04018	0.128472	0.195518	0	0.173988	0.059745	0	0.159841	0.673252	0	0	0	0	0
PsSY0023207	NAC	AT4G28530.1	NAC domain containing protein 74	0.109896	0	0	0.037558	0	0	0.402261	0.180463	0.201603	0.591234	0.729503	0.504391	0.138647	0.096971	0.140377	0.376186	0.957396	2.90844	2.53959	2.75202
PsSY0023364	NAC	AT2G27300.1	NTM1-like 8	0.578817	0.687763	1.17252	0.947644	0.644186	0.780093	0.84616	1.12833	0.881069	1.07827	1.40154	0.904105	0.117796	0.086671	0.038892	0.082086	0.127475	0	0.029786	0.046347
PsSY0023552	NAC	AT1G02250.1	NAC domain containing protein 5	0.023723	0.065115	0.051826	0.296698	0.09074	0.143208	0.093331	0.002689	0.038282	0.061662	0.10873	0.045003	0.310283	0.394395	0.457246	0.036735	0.046469	0.329969	0.132743	0.217066
PsSY0023631	NAC	AT5G61430.1	NAC domain containing protein 100	4.78645	5.0061	6.94109	5.63324	6.18635	5.49874	8.26859	8.65701	8.27754	8.44406	8.75244	8.9215	4.52562	6.21012	7.27461	7.40396	9.9134	9.31821	16.0512	12.8745
PsSY0023656	NAC	AT5G22380.1	NAC domain containing protein 90	79.4789	78.109	54.9649	59.1011	63.6126	56.4441	40.2963	26.4389	21.562	33.1498	29.2426	29.4275	27.3073	20.311	22.9803	14.8396	19.6101	17.87	15.3126	9.8848
PsSY0025498	NAC	AT4G10350.1	NAC domain containing protein 70	0.205821	0.453838	1.14084	0.397903	1.00059	0.641763	2.4903	1.52745	0.470094	0.789285	0.753799	1.16056	0.967892	0.045278	0.098842	0	0	0	0	0
PsSY0025843	NAC	AT5G22380.1	NAC domain containing protein 90	16.1446	10.4693	12.4051	9.84215	18.4576	18.5624	11.8882	7.41669	6.99364	3.8272	5.5097	5.11464	3.08477	2.71335	4.0788	1.95641	0.777469	0.901243	0.802582	1.0805
PsSY0026005	NAC	AT4G17980.1	NAC domain containing protein 71	4.94361	3.5411	4.70814	5.47342	3.39722	4.29506	8.13291	7.36014	9.92801	7.56101	7.40663	7.45323	2.43894	2.48054	3.14088	4.13804	2.59114	2.87734	2.64852	4.40034
PsSY0026960	NAC	AT4G28500.1	NAC domain containing protein 73	18.8235	16.5118	12.57	19.8638	16.62	16.5292	45.3168	64.5258	67.4057	47.6042	55.193	48.755	16.9863	31.8332	27.4949	65.1963	108.662	55.1536	106.448	147.879
PsSY0027052	NAC	AT1G01720.1	NAC family protein	295.238	394.337	161.41	211.315	188.29	162.953	279.781	189.029	136.002	106.846	112.099	84.5034	200.564	148.083	143.289	215.837	248.287	241.433	234.369	149.028
PsSY0029766	NAC	AT1G69490.1	NAC-like, activated by AP3/PI	0.81202	0.851619	0.719446	1.17649	0.397508	0.132352	0.240527	0.209974	0.127383	0.231534	0.229089	0.270963	0.187254	0	0.070298	0	0	0.137298	0.110996	0
PsSY0002208	NF-YA	AT1G17590.2	nuclear factor Y, subunit A8	1.05075	0.882363	0.578541	0.454248	0.581431	0.603248	0.418565	0.627737	0.767364	0.882242	1.03298	0.849682	0.11729	0.230727	0.305319	0.103179	0.09301	0.025072	0.082037	0.066479
PsSY0002541	NF-YA	AT3G14020.1	nuclear factor Y, subunit A6	0.97541	1.29301	2.08782	1.48496	0.923154	1.19238	1.5496	1.00898	1.53176	1.02948	0.975378	1.59131	0.679731	1.39546	1.44368	0.780861	0.431885	0.585377	0.286685	0.371154
PsSY0008010	NF-YA	AT1G72830.1	nuclear factor Y, subunit A3	1.1945	1.32582	0.890004	0.892906	1.36065	0.667467	0.82592	0.974757	0.980619	1.08607	1.32804	1.32733	0.136432	0.224436	0.291771	0.089502	0.104333	0.06262	0.133991	0
PsSY0013795	NF-YA	AT1G30500.1	nuclear factor Y, subunit A7	1.7937	1.27147	1.32934	1.07067	1.08194	1.08432	1.30559	1.13423	1.28622	1.23911	1.62096	1.43538	0.776094	0.809937	0.944063	0.801954	0.802158	0.499449	0.553968	0.5521
PsSY0008688	NF-YB	AT5G47670.1	nuclear factor Y, subunit B6	0	0	0	0	0	0	0	0	0	0	0	0	0	0	0	0	0.412822	0.290162	2.795	2.41189
PsSY0013570	NF-YB	AT4G14540.1	nuclear factor Y, subunit B3	6.02057	6.45815	12.583	9.76606	9.63394	9.65133	4.46395	3.62807	5.76975	6.82958	5.51825	6.99216	3.19826	4.92573	4.34418	4.25088	1.63771	1.09818	0.790694	0.926104
PsSY0014327	NF-YB	AT2G47810.1	nuclear factor Y, subunit B5	0	0.21391	0	0.305117	0.123844	0	0.280417	0.300546	0.070718	0.115984	0.200741	0.21703	0.230005	0.107702	0.121061	0.375411	0.468161	1.11068	1.65193	2.91682
PsSY0021435	NF-YB	AT5G47670.1	nuclear factor Y, subunit B6	0	0	0	0	0	0	0	0	0	0	0	0	0	0	0	0	0.412822	0.290432	4.18445	2.71365
PsSY0022187	Nin-like	AT4G35590.1	RWP-RK domain-containing protein	4.41505	3.32189	5.07619	5.93935	6.46488	4.48191	5.6882	6.6336	5.03626	7.02655	7.48507	7.15698	3.64158	4.31323	4.13564	4.00131	3.94529	8.95215	16.1442	9.33423
PsSY0024165	NZZ/SPL	AT4G27330.1	sporocyteless (SPL)	0.427815	0.127641	0.577698	0.332012	0.445988	0.58938	0.26045	0.090184	0.258911	0.192878	0.312114	0.215876	0	0.086804	0.071283	0	0	0	0	0
PsSY0018859	RAV	AT1G25560.1	RAV family protein	103.957	133.565	121.505	68.6163	83.5279	71.0394	69.525	52.2143	54.8615	47.4986	48.0055	38.0939	82.4777	77.0411	62.2104	68.5808	60.5264	68.0209	35.0774	35.0093
PsSY0026537	RAV	AT1G68840.2	related to ABI3/VP1 2	0.238285	1.55523	0.291401	0.25934	0.049279	0.040413	2.01151	1.69186	1.19845	0.660334	0.247971	0.916115	4.82844	5.09317	1.07588	1.32051	2.53546	3.53014	3.10202	2.47409
PsSY0026344	RAV	AT1G50680.1	RAV family protein	0.188486	0	0.211881	0.286458	0.411543	0.499724	0.315998	0.499577	0.321553	0.435605	0.350026	0.505255	0	0	0	0	0	0	0	0
PsSY0014677	SAP	AT5G35770.1	SAP family protein	0	0	0	0	0	0	0	0	0	0	0	0.111848	0	0	0	0.077236	0.052633	0.30905	0.168526	0.129513
PsSY0014893	SAP	AT5G35770.1	SAP family protein	0.042341	0	0	0	0	0	0	0	0	0	0	0	0	0	0	0	0	0.188871	0.103403	0.081255
PsSY0001559	SBP	AT2G42200.1	squamosa promoter binding protein-like 9	0.626482	0.498643	0.858574	0.725382	0.738997	0.473022	0.562972	0.481283	0.938017	0.892186	0.874869	1.20094	0.268034	0.462186	0.418685	0.163395	0.109726	0.084168	0.141386	0.196424
PsSY0001583	SBP	AT1G69170.1	SBP family protein	1.92691	1.05896	3.87156	2.53337	2.80319	3.00426	0.539264	0.873921	1.74108	1.11255	0.933915	1.7427	0.499803	1.06679	1.47382	0.952024	0.371677	0.235557	0.167389	0.300957
PsSY0004661	SBP	AT2G42200.1	squamosa promoter binding protein-like 9	0.280982	0.372422	0.324823	0.342564	0.210201	0.320382	0.357528	0.161844	0.16641	0.34278	0.466281	0.317028	0.085474	0	0.049819	0	0	0	0	0
PsSY0006649	SBP	AT5G50670.1	SBP family protein	0.621479	0.894536	1.58069	1.0417	1.19518	0.802292	0.512609	0.550718	0.638991	0.427112	0.618032	1.0525	1.23243	1.64161	1.32476	0.930444	0.28483	0.256033	0.101675	0.211654
PsSY0007602	SBP	AT1G02065.1	squamosa promoter binding protein-like 8	0.564441	0.325446	0.87252	0.152138	0.149709	0.17638	0.023749	0	0.022359	0.019809	0	0.02067	0.098077	0.522297	0.323872	0.044224	0	0	0	0
PsSY0008454	SBP	AT1G53160.1	squamosa promoter binding protein-like 4	1.14267	1.29331	1.2976	1.62129	1.03205	0.686484	0.714691	0.505796	0.979978	1.41602	0.903092	1.31872	0.777323	0.907626	1.04476	0.432663	0.332422	0.175764	0.246963	0.101893
PsSY0011605	SBP	AT5G50670.1	SBP family protein	6.45283	4.98369	8.42936	6.35402	5.9579	4.88343	4.77874	3.87218	5.0388	6.12754	4.89001	7.37153	3.14856	4.85538	4.15243	4.54881	3.40893	2.0803	2.0393	2.45652
PsSY0013614	SBP	AT2G33810.1	squamosa promoter binding protein-like 3	5.27522	1.67096	7.72906	4.0968	4.21208	1.96783	2.57375	1.99132	3.48595	1.93924	1.72161	2.49219	1.56241	1.05511	1.09572	1.50772	0.23175	0.698787	0.587242	0.755312
PsSY0013783	SBP	AT1G53160.1	squamosa promoter binding protein-like 4	0.34671	0	0.881642	0.170352	0	0.188591	0	0	0.251969	0.302307	0.045812	0.117985	1.62458	1.3924	2.11703	0.985353	0.320625	0.166696	0.56935	0.474071
PsSY0014153	SBP	AT1G69170.1	SBP family protein	0.941568	0.525923	1.49329	1.44086	1.39579	1.1377	0.705201	0.846762	0.773968	1.31916	1.04673	1.16946	0.484208	0.59391	0.778729	0.472782	0.35059	0.09331	0.237698	0.136489
PsSY0014765	SBP	AT2G33810.1	squamosa promoter binding protein-like 3	3.66354	3.77763	4.90012	3.15183	3.47326	1.39396	1.65996	1.34491	2.19619	1.43991	1.16025	1.69409	3.73477	4.0868	4.32491	0.947543	1.14333	0.42385	0.778669	0.479093
PsSY0017674	SBP	AT5G50670.1	SBP family protein	0.936789	2.24908	2.09477	1.19075	1.70284	0.854329	0.617594	0.581414	0.492928	0.380662	0.329019	0.484542	2.20472	4.0352	3.57403	0.59463	1.64616	0.391508	0.914435	0.814289
PsSY0020563	SBP	AT5G43270.1	squamosa promoter binding protein-like 2	1.17447	0.664659	1.26666	1.36847	1.85448	0.16476	0.164257	0.325144	0.523911	1.48014	0.307443	1.73809	1.22915	2.0189	2.42585	0.252625	0.658603	0.203273	0.416016	0.370278
PsSY0003488	SRS	AT5G12330.1	Lateral root primordium (LRP) protein-related	0.187888	0.081006	0.189431	0.067567	0.125262	0.154478	0.142284	0.07906	0.077741	0.057094	0.164486	0.018272	0.102558	0	0.036067	0.020445	0	0	0	0
PsSY0017446	SRS	AT1G19790.1	SHI-related sequence 7	1.18636	1.18954	0.762361	1.11978	2.0951	1.82526	3.23066	3.20816	2.76293	3.28616	4.04192	3.24784	0.302791	0.501392	0.314353	0.378746	0.304734	0.103033	0.18453	0.388427
PsSY0018655	SRS	AT5G66350.1	Lateral root primordium (LRP) protein-related	0.457035	0.436385	0.76617	0.615496	0.942634	0.72221	0.489873	0.185457	0.451543	0.520909	0.600628	0.610231	0.196748	0.209623	0.39642	0.312685	0.187407	0.082737	0.220019	0.04698
PsSY0023806	SRS	AT5G12330.1	Lateral root primordium (LRP) protein-related	0.30762	0	0.336977	0.053233	0.532744	0.530527	0.178178	0	0.213124	0.151834	0.218567	0.302337	0.382627	0.22394	0.209573	0.034823	0.110264	0	0	0
PsSY0018854	TALE	AT4G34610.2	BEL1-like homeodomain 6	23.2105	16.8642	29.4188	29.6372	33.9329	32.0943	22.7793	27.4121	28.3295	25.943	24.8891	32.3578	15.3288	20.5186	20.1954	13.6347	11.2577	11.555	12.4842	12.9424
PsSY0007009	TALE	AT2G35940.1	BEL1-like homeodomain 1	65.3152	57.4181	65.4473	63.6838	63.4751	59.9899	65.2746	71.5632	74.4496	76.4421	79.0558	74.29	48.1088	50.2992	54.2206	60.9782	48.6095	29.2651	28.5093	30.4437
PsSY0008077	TALE	AT4G36870.2	BEL1-like homeodomain 2	1.49785	1.10099	2.11593	2.18613	2.49132	2.36175	2.10794	1.96755	2.24747	3.04814	3.97794	3.06007	1.28709	1.96942	2.19984	1.44849	0.867942	0.861422	1.11868	0.7835
PsSY0018025	TALE	AT5G02030.1	TALE family protein	5.2086	6.48771	9.03913	7.11489	7.60394	7.5239	4.54086	6.18626	5.7427	8.47292	9.12228	8.64531	2.00099	2.79636	2.27593	1.56914	1.76708	1.6366	1.96264	1.84401
PsSY0022334	TALE	AT2G27990.1	BEL1-like homeodomain 8	1.57548	1.48153	2.01044	2.46316	3.00809	1.71764	1.99119	1.97627	2.14066	2.4307	2.30424	2.05575	0.888751	1.20782	1.45936	1.1508	0.99029	0.692261	0.993111	1.14841
PsSY0006181	TALE	AT2G27990.1	BEL1-like homeodomain 8	4.07756	3.28268	4.90391	3.95078	3.88207	4.13622	3.59004	3.74962	4.76146	5.21744	5.62437	5.87258	1.83979	2.53756	3.27037	2.73801	2.16692	1.47086	1.8862	2.35711
PsSY0001573	TALE	AT5G02030.1	TALE family protein	4.02177	5.15929	6.02901	6.50808	6.52294	5.87814	3.93509	3.11289	3.86624	4.02018	3.28674	4.15416	2.5083	6.05059	4.5464	1.33642	0.673283	1.37573	1.9172	1.4111
PsSY0024719	TALE	AT4G32980.1	homeobox gene 1	1.32435	1.28978	2.28005	2.70482	1.92562	2.45781	0.795962	1.16327	1.86404	2.72928	2.4712	3.22868	0.957266	1.03456	1.00003	0.980934	0.719502	0.385994	0.778766	0.500587
PsSY0017224	TALE	AT1G23380.1	KNOTTED1-like homeobox gene 6	1.84339	1.75494	2.36064	2.65037	2.33108	1.47169	2.85728	2.00334	2.72458	1.94857	2.26506	2.68293	2.14575	1.90625	2.02427	1.16333	0.728305	0.526693	0.782243	0.511885
PsSY0006601	TCP	AT5G23280.1	TCP family protein	65.1266	60.6184	70.2446	65.1757	69.705	70.3575	59.2883	60.3984	69.3415	57.0199	52.9327	48.973	41.2083	41.5809	35.3764	41.923	19.6992	18.4087	10.289	11.3982
PsSY0008027	TCP	AT2G45680.1	TCP family protein	7.50723	6.60351	5.54486	6.47761	7.70038	6.70615	6.51039	4.72313	5.84833	3.36427	4.22	3.49236	12.5227	11.5972	11.6537	10.0258	9.68268	7.54152	4.91223	5.97771
PsSY0011292	TCP	AT1G53230.1	TEOSINTE BRANCHED 1, cycloidea and PCF transcription factor 3	1.29869	0.849783	1.69337	1.99192	1.83412	1.21843	1.10002	1.21389	1.72633	1.3429	1.25072	1.45544	0.679192	0.746216	0.537469	0.476916	0.25839	0.290933	0.115367	0.077937
PsSY0016710	TCP	AT2G45680.1	TCP family protein	5.27544	3.37818	5.23867	2.6426	3.53155	4.41424	2.3449	2.75463	2.90291	1.75074	2.01248	2.26689	3.93561	2.98056	3.44325	6.40976	3.59661	3.41037	2.77958	3.42077
PsSY0017579	TCP	AT4G18390.1	TEOSINTE BRANCHED 1, cycloidea and PCF transcription factor 2	49.1289	39.9058	45.7892	47.1852	50.6539	52.1953	45.1993	48.7994	52.019	46.3447	39.9124	50.2693	66.3347	68.4737	60.0693	34.258	31.899	28.6517	21.8982	22.2682
PsSY0017712	TCP	AT3G47620.1	TEOSINTE BRANCHED, cycloidea and PCF (TCP) 14	4.5267	4.35263	6.04485	3.72987	4.19852	3.13935	2.34712	1.81075	1.86372	1.89715	2.33646	1.75492	2.61396	3.13775	2.43312	1.27458	0.983192	0.501593	0.706187	0.835921
PsSY0019513	TCP	AT3G47620.1	TEOSINTE BRANCHED, cycloidea and PCF (TCP) 14	1.16332	0.601526	1.93148	1.43783	1.56064	1.02014	0.439287	0.340191	0.570007	1.15428	0.863767	0.714715	0.221132	0.443349	0.547255	0.022818	0.023283	0	0.029111	0.066428
PsSY0025939	TCP	AT5G60970.1	TEOSINTE BRANCHED 1, cycloidea and PCF transcription factor 5	0.826527	1.08973	1.31236	0.549889	0.824673	0.534127	0.281638	0.322663	0.082693	0.240176	0.191807	0.333139	0.113109	0	0.062193	0.011739	0.081094	0	0	0.028127
PsSY0025971	TCP	AT3G15030.2	TCP family protein	1.3297	2.32004	3.06315	1.6814	2.20433	1.60234	0.76632	0.660632	1.01478	1.10041	1.01377	1.42655	2.67896	2.65795	2.65501	1.21764	0.589121	0.729882	0.520046	0.295879
PsSY0028271	TCP	AT2G45680.1	TCP family protein	24.8832	18.8444	18.3797	21.1635	24.797	21.9974	22.2175	16.5704	17.6242	11.7141	0	12.7051	13.544	12.5267	12.5593	11.1587	10.8638	8.73739	7.23136	7.16404
PsSY0029402	TCP	AT3G02150.1	plastid transcription factor 1	3.25115	5.01942	3.46468	4.61126	3.41553	2.56256	5.77338	3.20176	2.93106	2.37749	2.78987	2.36308	4.94892	5.25657	4.01823	3.05802	2.34991	1.88012	2.2227	1.72175
PsSY0001552	Trihelix	AT5G63420.1	Trihelix family protein	5.13771	4.56192	5.84909	7.62166	6.21013	6.0967	3.71889	4.18875	4.67388	5.37343	4.4708	5.96518	7.4456	9.82032	8.16862	4.85858	3.69965	3.13814	2.51132	2.96314
PsSY0003484	Trihelix	AT5G03680.1	Trihelix family protein	1.5129	1.19323	2.36988	2.22467	1.80447	1.88911	0.801886	1.14105	1.28609	0.655836	0.529158	0.782543	0.569569	0.983618	0.625219	0.295031	0.297001	0	0.115185	0.123455
PsSY0004414	Trihelix	AT1G21200.1	sequence-specific DNA binding transcription factors	1.83193	0.556271	0.273142	4.61982	4.5608	4.30216	5.55297	4.86926	3.06422	5.74583	0.725496	0.498137	4.36524	0.990299	0	0	0	3.99325	1.3936	5.62024
PsSY0005272	Trihelix	AT3G24490.1	Trihelix family protein	1.22074	1.43963	2.3192	2.65249	1.19867	3.93352	2.95575	2.41311	4.32359	7.63296	4.17403	5.20787	0.449553	0.40373	6.63966	0.671497	2.27522	3.88304	0.855515	1.43858
PsSY0012147	Trihelix	AT3G10000.1	Trihelix family protein	14.2165	13.3974	17.3317	12.6038	16.3188	14.0175	11.7063	12.5125	11.712	11.6794	12.1369	11.7481	14.11	11.8266	12.7254	8.12206	6.88552	4.83624	4.10069	3.78538
PsSY0012666	Trihelix	AT5G03680.1	Trihelix family protein	15.437	16.688	20.9043	16.4251	19.3408	17.4333	14.1661	13.9307	12.6316	14.2009	14.5315	14.6197	14.5193	12.0968	13.5355	9.32251	6.80481	4.97782	3.96202	4.43769
PsSY0013630	Trihelix	AT3G10040.1	sequence-specific DNA binding transcription factors	16.4281	19.34	65.0144	30.5987	43.9035	41.3355	61.8437	32.2684	42.6357	55.1877	68.9842	42.1899	8.84287	13.201	8.77356	15.0383	33.9044	70.9166	73.8994	96.0655
PsSY0017483	Trihelix	AT3G14180.1	sequence-specific DNA binding transcription factors	2.48583	7.10011	2.18156	2.30394	6.39894	4.89571	1.16299	0.920127	1.46512	1.95817	2.26925	3.66559	5.32501	0.961825	1.39204	0.780471	0.324997	3.83803	0.452367	0.875009
PsSY0017736	Trihelix	AT2G38250.1	Trihelix family protein	19.8758	36.3483	7.31417	8.50622	7.72022	7.88279	16.6746	10.8268	5.62695	6.48195	8.06615	5.03175	7.96524	3.82179	7.23192	8.04755	16.8898	11.7947	18.7279	13.9377
PsSY0018289	Trihelix	AT3G58630.1	sequence-specific DNA binding transcription factors	3.93456	4.46089	2.30472	0.01926	1.68288	1.73612	1.43152	3.77217	3.33109	2.06276	1.64856	1.09549	4.25619	1.72271	0.713789	1.85192	0.627176	0.780151	1.30565	2.0501
PsSY0025606	Trihelix	AT1G76890.2	Trihelix family protein	1.03001	0.893828	0.699966	0.711717	0.561218	0.64443	0.262597	0.2112	0.50457	0.648712	0.78214	0.679133	0.429716	0.392538	0.442048	0.234461	0.191913	0.268739	0.282554	0.452682
PsSY0026042	Trihelix	AT3G10030.1	Trihelix family protein	4.95941	6.34027	5.13523	6.27689	7.04054	5.88838	11.7203	8.17998	8.02072	5.18339	5.87383	5.12778	5.59574	5.33673	4.91234	6.55908	8.4077	12.52	11.5973	10.4485
PsSY0028241	Trihelix	AT1G13450.1	Trihelix family protein	0.661202	2.09	6.60273	1.20647	0.762093	0.567098	2.04979	0.371624	1.16449	0.643443	2.00661	2.08633	4.88828	4.94929	6.95012	4.82794	5.02513	1.24576	5.057	6.55712
PsSY0006674	WOX	AT2G28610.1	WOX family protein	0	0	0	0	0	0	0.066865	0	0.150795	0.309406	0.443184	0.167775	0	0	0.084689	0.38815	0.502176	0.948819	1.03868	1.72384
PsSY0010393	WOX	AT1G46480.1	WUSCHEL related homeobox 4	0.266522	1.09335	1.28628	0.392741	0.894721	0.71659	0.067864	0.09881	0.117123	0.673118	0.469729	0.43255	0.275661	0.649935	0.457114	0.167842	0.203382	0.10757	0	0
PsSY0000887	WRKY	AT2G37260.1	WRKY family protein	3.43723	3.2894	5.86476	5.24614	6.19451	4.68002	3.00457	4.19045	4.7129	5.42738	4.88768	5.73775	3.27894	5.08318	5.06488	2.30752	1.52975	1.79532	1.48968	2.32398
PsSY0002188	WRKY	AT1G29280.1	WRKY DNA-binding protein 65	2.6536	2.70111	1.90359	2.36709	1.51156	2.75196	5.25073	3.2567	3.63993	3.71446	4.9385	3.42676	3.5978	3.57107	3.82588	4.77753	6.41842	4.70959	5.89654	5.39395
PsSY0002368	WRKY	AT5G13080.1	WRKY DNA-binding protein 75	90.2851	102.365	50.6487	58.9058	38.645	37.3836	69.0683	52.762	48.9424	45.4529	50.3478	60.7499	109.18	124.503	75.143	37.2583	68.6326	86.713	73.5521	71.9007
PsSY0002515	WRKY	AT1G13960.1	WRKY DNA-binding protein 4	2.60557	2.05173	3.8298	4.17377	5.2107	4.15954	6.6171	7.02468	7.34474	9.89396	9.88127	9.9099	4.32775	6.19167	5.27408	7.40272	5.79058	7.26339	10.4986	8.17025
PsSY0004441	WRKY	AT5G13080.1	WRKY DNA-binding protein 75	0.176025	0.525439	0.092771	0.099596	0.509934	0	1.00111	1.32443	1.20717	0.866708	2.75696	3.14928	0.549628	0.747569	0.235517	0	0.213535	0.555681	0.312252	0
PsSY0005474	WRKY	AT1G13960.1	WRKY DNA-binding protein 4	2.26438	1.88208	3.91642	3.38992	3.65022	3.60834	5.27621	5.69396	5.59549	8.08412	7.88495	8.18993	4.52686	6.36545	5.20136	7.1849	5.61012	6.33428	10.5586	7.70678
PsSY0006008	WRKY	AT1G69310.2	WRKY DNA-binding protein 57	28.334	24.7448	31.159	35.2832	32.4821	35.232	25.9047	27.3185	31.0243	46.1501	41.6077	53.6501	17.1756	17.6923	25.4167	30.2351	21.7707	17.4615	24.5405	17.2823
PsSY0007470	WRKY	AT5G26170.1	WRKY DNA-binding protein 50	3.63565	2.38551	2.03502	3.30389	2.34676	3.71414	1.66771	3.59246	1.83154	3.62934	3.01187	3.46455	0.739802	0.839778	1.17497	2.66704	1.20205	1.55704	1.54369	1.85456
PsSY0008422	WRKY	AT4G23550.1	WRKY family protein	10.4727	11.1798	7.32748	4.54825	7.96453	5.59031	3.15199	2.13739	1.29043	2.24539	3.30578	3.38874	1.23371	1.23999	0.864629	0.553076	0.200429	0.788317	1.4113	0.691906
PsSY0008609	WRKY	AT1G80840.1	WRKY DNA-binding protein 40	25.7614	48.5054	14.1012	14.7728	12.0121	15.348	17.4979	9.42771	3.90217	3.35434	3.71722	1.97158	11.5772	5.21308	7.12591	5.34478	6.62113	3.06187	5.50544	4.04961
PsSY0008698	WRKY	AT4G01250.1	WRKY family protein	72.2778	94.9166	63.0188	36.1094	76.7122	69.5035	40.5233	40.6431	23.7659	27.1477	32.1934	23.5358	8.73864	8.39107	9.85112	8.21144	5.31855	7.07192	6.9025	3.74351
PsSY0010699	WRKY	AT4G31550.1	WRKY DNA-binding protein 11	98.053	91.6321	88.5672	83.2175	98.9377	96.8945	51.348	58.8042	43.5252	40.8209	36.9591	43.0644	57.9171	50.5391	50.4015	48.8337	47.0491	54.154	41.6235	32.2857
PsSY0011548	WRKY	AT1G30650.1	WRKY DNA-binding protein 14	0.040044	0.173505	0.319378	0.539724	0.555189	0.385324	1.42361	1.07099	0.921986	2.28454	2.02611	1.87926	0.176882	0.139006	0.015666	0.141138	0.259168	0.479335	0.262536	0.316578
PsSY0013183	WRKY	AT4G23810.1	WRKY family protein	148.763	239.868	95.7047	113.557	107.553	111.727	110.082	77.7223	46.6506	56.2234	42.0351	46.4486	115.683	52.2876	72.0344	64.2428	75.8598	67.5197	69.0987	38.2261
PsSY0015050	WRKY	AT4G18170.1	WRKY DNA-binding protein 28	5.1135	12.8573	1.76524	4.20112	2.8202	3.76432	7.96063	5.05369	1.88581	2.41114	1.22256	1.5935	0.517343	0	0.475017	0.647984	2.25164	0.599378	1.73856	0.667874
PsSY0015939	WRKY	AT1G80840.1	WRKY DNA-binding protein 40	99.9419	149.716	64.6973	52.3739	50.6399	40.6536	32.9221	21.243	16.3046	19.7502	13.0631	20.0063	67.8537	69.0734	51.0513	40.359	40.3583	52.7463	38.1628	17.4127
PsSY0019403	WRKY	AT3G56400.1	WRKY DNA-binding protein 70	1.69644	2.41587	1.71887	2.57861	2.1659	2.23072	0.903812	1.70261	0.69421	1.0392	0.836617	0.651054	1.13257	1.11102	2.12875	2.5298	1.89037	1.29092	1.63316	2.73314
PsSY0019507	WRKY	AT4G31550.1	WRKY DNA-binding protein 11	218.318	266.353	158.925	153.476	187.309	167.734	150.793	144.296	96.2525	105.305	86.2247	89.6968	161.698	137.915	148.81	107.81	108.835	92.4657	88.057	56.2512
PsSY0021164	WRKY	AT5G15130.1	WRKY DNA-binding protein 72	0.047745	0.04692	0.119826	0.0699	0.041913	0.024888	0.04103	0	0	0.015301	0.187531	0.247677	0	0	0	0	0.036324	0.203144	0.092394	0.063338
PsSY0021517	WRKY	AT5G13080.1	WRKY DNA-binding protein 75	3.20603	5.24838	3.67722	3.91187	3.98543	3.23226	5.94944	6.07822	5.18212	7.59554	10.3621	10.0592	5.61285	5.40729	3.90002	5.80187	5.89687	8.92385	9.20612	7.30193
PsSY0022707	WRKY	AT1G62300.1	WRKY family protein	0.936066	4.24852	1.43473	1.45687	2.01235	1.33181	1.02294	1.12471	0.576494	1.05644	1.03737	1.16411	1.38732	2.12769	0.697763	0.214636	0.899928	0.551226	0.447609	0.292112
PsSY0028161	WRKY	AT5G28650.1	WRKY DNA-binding protein 74	0.092244	0.046277	0.185515	0.187814	0.081112	0.288992	0.11555	0.118935	0.227855	0.21655	0.360589	0.3857	0.139345	0.032922	0.076339	0.348751	0.866689	0.578072	0.637309	1.3367
PsSY0028259	WRKY	AT4G24240.1	WRKY DNA-binding protein 7	88.9895	111.695	71.2308	68.8433	67.6668	68.0293	61.474	59.3023	48.8602	43.4937	35.881	38.9659	55.3743	37.1893	46.7765	45.0684	47.033	32.3894	39.3323	29.5707
PsSY0029833	WRKY	AT1G80840.1	WRKY DNA-binding protein 40	374.06	472.73	282.093	261.202	268.074	277.016	279.057	228.143	169.567	202.236	180.347	191.652	244.399	170.423	193.614	201.309	191.458	200.641	185.125	154.928
PsSY0006561	YABBY	AT1G08465.1	YABBY family protein	26.3176	23.4159	27.7628	29.5372	29.4138	26.8391	26.0733	24.7382	28.0765	18.0014	17.5203	20.6117	32.751	30.346	29.6374	19.3481	14.4671	12.5393	11.7383	10.685
PsSY0006894	YABBY	AT2G45190.1	YABBY family protein	5.06806	5.11414	4.14604	5.12561	5.1833	4.19014	3.17102	2.51183	3.12366	4.45979	4.08255	5.17243	8.68384	7.34278	9.64795	22.2805	19.0609	19.4512	20.522	19.5697
PsSY0013923	YABBY	AT2G45190.1	YABBY family protein	13.1088	9.92782	9.02393	11.5534	9.26428	10.3196	4.72013	6.19978	4.58045	7.59942	8.2813	10.2411	6.69372	8.58754	5.83831	3.25708	2.42615	2.9282	1.60059	1.66132
PsSY0004186	ZF-HD	AT3G28917.1	mini zinc finger 2	214.303	130.806	225.762	304.507	316.138	264.06	324.472	345.304	403.56	296.898	288.218	285.487	79.04	62.2807	50.0485	306.99	111.858	231.916	167.329	122.36
PsSY0012730	ZF-HD	AT1G69600.1	zinc finger homeodomain 1	0.491581	0.701245	0.469048	0.4504	0.482507	0.781135	0.913899	0.883334	1.36098	2.01335	1.58129	2.4816	1.87503	1.09053	0.815814	1.25523	0.771404	0.195735	0.285759	0.416797
PsSY0012807	ZF-HD	AT5G15210.1	homeobox protein 30	9.862	11.6244	15.5168	11.3358	11.0179	8.85119	11.464	9.00934	9.72793	8.37135	8.68133	6.98022	18.4191	22.3994	21.3752	13.7827	17.5326	12.5816	15.5582	12.6977
PsSY0020644	ZF-HD	AT1G75240.1	homeobox protein 33	0.334799	0.084139	0.613655	0.021575	0.07426	0.079772	0.012291	0	0.043884	0.016347	0.018382	0.017288	0	0	0	0	0	0	0	0
PsSY0023953	ZF-HD	AT1G14440.1	homeobox protein 31	0.053083	0.054257	0.108391	0.089797	0.070691	0.056283	0.295471	0.053013	0.153034	0.7736	0.867662	0.611558	0.299593	0	0.034424	0.196504	0.597039	0.110623	0.299261	0.194076
